# Supplementary material for: Dual EZH2 and G9a inhibition suppresses multiple myeloma cell proliferation by regulating the interferon signal and IRF4-MYC axis
Source: Cell Death Discov. 2021 Jan 12;7:7. doi: 10.1038/s41420-020-00400-0 (PMC7803977; doi:10.1038/s41420-020-00400-0)
Supplement: Supplementary file 12 — Supplementary Table 1 [file 41420_2020_400_MOESM12_ESM.xlsx]

## Sheet: Sheet1
Supplementary Table S1. Sequences of the primers used in this study
	Forward	Reverse	Product size
qRT-PCR
EZH2	5'-GGAGACGATCCTGAAGAAAGAG-3'	5'-GCCCTTATCTGGAAACATTGAG-3'	138 bp
EHMT2	5'-CCTCCATGCTGTCAACTACC-3'	5'-TGTGTCCCCCTCTTTGTTC-3'	130 bp
OAS3	5'-GGACCATCAACTACAACGCC-3'	5'-CAACTTCACACAGCAGCCTT-3'	235 bp
IFI6	5'-TTACTCGCTGCTGTGCCCAT-3'	5'-CAGGTAGCACAAGAAAAGCGA-3'	139 bp
IRF9	5'-CGCATGGATGTTGCTGAGC-3'	5'-ACTGTGCTGTCGCTTTGATG-3'	105 bp
IFIT1	5'-ACGGCTGCCTAATTTACAGCA-3'	5'-GGATAACTCCCATGTAAAGTGA-3'	102 bp
ISG15	5'-GCGAACTCATCTTTGCCAGTAC-3'	5'-TTCAGCTCTGACACCGACATG-3'	148 bp
MYC	5'-AGGACCCGCTTCTCTGAAAG-3'	5'-CCTGTTGGTGAAGCTAACGTTG-3'	119 bp
IRF4	5'-GCAATGACTTTGAGGAACTGG-3'	5'-AAGGGTAAGGCGTTGTCATG-3'	168 bp
KLF2	5'-CCAAGAGTTCGCATCTGAAGG-3'	5'-CGTGTGCTTTCGGTAGTGG-3'	131 bp
PRDM1	5'-TACATACCAAAGGGCACACG-3'	5'-GATTCACATAGCGCATCCAG-3'	175 bp
ERV-I	5'-ATGCCTGCTTCAATATGTCG-3'	5'-TGAGGCAAGGGTAAGGACAC-3'	234 bp
ERV-IP-T47D	5'-GGGCGGAAACAACAATATCA-3'	5'-GGGGAGTCTGTGAACCCTTG-3'	56 bp
ERV-Fc2	5'-TTTCCCACCGCTGGTAATAG-3'	5'-AGGCTAAGGATTCGGCTGAG-3'	152 bp
ERV-W	5'-TGAGTCAATTCTCATACCTG-3'	5'-AGTTAAGAGTTCTTGGGTGG-3'	110 bp
envW	5'-CCCCATCGTATAGGAGTCTT-3'	5'-CCCCATCAGACATACCAGTT-3'	207 bp
HML-2	5'-AAAGAACCAGCCACCAGG-3'	5'-CAGTCTGAAAACTTTTCTCTC-3'	122 bp
HML-5	5'-CAAGCTTTGCTCCCCAGTAG-3'	5'-TTGGGGCTGCTGGTAAAATA-3'	82 bp
ERV-L	5'-TTCGTTGGTTTAGGGGTTTC-3'	5'-TCAGCATTTTTGGGTCTAATCA-3'	61 bp
IFNA1	5'-GTCCTCCATGAGCTGATCCA-3'	5'-CTGGTAGAGTTCGGTGCAGA-3'	108 bp
IFNA2	5'-GAAACCATCCCTGTCCTCCA-3'	5'-TATCACACAGGCTTCCAGGT-3'	150 bp
IFNB1	5'-CTGCAACCTTTCGAAGCCTT-3'	5'-AGTGGAGAAGCACAACAGGA-3'	117 bp
ACTB	5'-GCCAACCGCGAGAAGATGA-3'	5'-AGCACAGCCTGGATAGCAAC-3'	80 bp
ChIP-qPCR
ACTB	5'-CGTGACTGTTACCCTCAAAAGC-3'	5'-CCGTGATGAAGGCTACAAACC-3'	113 bp
GAPDH	5'-CGCCTCTCAGCCTTTGAAAG-3'	5'-ACACGCTTGGATGAAACAGG-3'	129 bp
