# Supplementary material for: Dual EZH2 and G9a inhibition suppresses multiple myeloma cell proliferation by regulating the interferon signal and IRF4-MYC axis
Source: Cell Death Discov. 2021 Jan 12;7:7. doi: 10.1038/s41420-020-00400-0 (PMC7803977; doi:10.1038/s41420-020-00400-0)
Supplement: Supplementary file 13 — Supplementary Table 2 [file 41420_2020_400_MOESM13_ESM.xlsx]

## Sheet: Sheet1
Supplementary Table S2. Genes whose expression was upregulated by GSK126 in RPMI-8226 cells
Probe name	Gene symbol	Fold change
A_33_P3233608	SPANXC	37.013
A_24_P305784	SPANXB1	32.7993
A_33_P3220837	MAFB	27.032
A_23_P17345	MAFB	18.6078
A_23_P161769	FXYD2	12.2349
A_23_P15146	IL32	10.5529
A_33_P3372099	DDIT4L	9.09064
A_32_P200238	UCA1	9.02337
A_23_P257129	PAEP	8.98961
A_23_P302672	DDIT4L	8.80874
A_24_P280113	IL13RA1	8.43007
A_23_P254507	HOPX	8.03533
A_23_P114740	CFH	7.95356
A_33_P3235940	KLK6	6.93661
A_33_P3364240	PAEP	6.88308
A_33_P3418987	PRAMEF14	6.85631
A_23_P103256	CFHR3	6.34004
A_23_P156327	TGFBI	6.31286
A_23_P23074	IFI44	6.26234
A_33_P3318288	CFH	6.26192
A_33_P3380032	PRAMEF14	6.19375
A_33_P3284508	CD14	6.06485
A_23_P502047	CHRD	5.97444
A_23_P80040	PROCR	5.93513
A_23_P19673	SGK1	5.76637
A_23_P18452	CXCL9	5.58686
A_33_P3316273	CCL3	5.55278
A_23_P155688	SPINK2	5.54155
A_33_P3367692	CFH	5.53774
A_33_P3251430	NRIP1	5.42215
A_33_P3346826	IL32	5.40885
A_23_P76488	EMP1	5.33581
A_33_P3342126	PRDM8	5.08775
A_23_P94501	ANXA1	4.89054
A_33_P3224710	TFEC	4.83088
A_32_P87013	CXCL8	4.65488
A_33_P3340342	CMTM3	4.54917
A_33_P3375541	CD3D	4.39696
A_23_P207058	SOCS3	4.30403
A_23_P85716	FCGR2A	4.21856
A_23_P16523	GDF15	4.19003
A_23_P69383	PARP9	4.11505
A_23_P69537	NMU	4.08104
A_23_P117602	GZMB	4.05561
A_23_P88865	CMTM3	3.89551
A_23_P112327	OBP2A	3.89011
A_33_P3252974	SCRT2	3.88219
A_33_P3303594	PRAMEF11	3.84673
A_33_P3812669	GABARAPL1	3.77455
A_23_P142447	MYO1F	3.69703
A_33_P3243917	OBP2B	3.67676
A_23_P145935	EPHB6	3.62845
A_23_P118203	ZG16B	3.59919
A_23_P97932	MSRB2	3.56918
A_32_P60459	OTUD1	3.52119
A_33_P3309911	PRAMEF5	3.48174
A_23_P5211	MUC16	3.47309
A_23_P126836	TNFSF4	3.41769
A_23_P155755	CXCL6	3.37122
A_33_P3319896	PRAMEF4	3.36044
A_23_P85693	GBP2	3.34081
A_33_P3474319	SLC37A2	3.26528
A_23_P101208	CYB5A	3.25317
A_33_P3256933	PRAMEF15	3.20274
A_23_P46470	ERRFI1	3.15763
A_23_P23924	CAPN2	3.133
A_33_P3243439	GPR162	3.12782
A_23_P252306	ID1	3.10778
A_21_P0001231	LOC102723817	3.08095
A_33_P3370094	MME	3.07928
A_23_P107283	HOXB2	3.07132
A_23_P203957	TMTC1	3.03453
A_23_P136246	COX7B2	3.00865
A_23_P95029	SNTB1	3.00247
A_23_P202269	ANK3	2.97071
A_24_P942068	TANC2	2.96494
A_23_P57856	BCL6	2.94862
A_33_P3238820	XLOC_l2_006196	2.94163
A_24_P45446	GBP4	2.9397
A_23_P259272	WSB2	2.9286
A_24_P105191	HS6ST2	2.9065
A_23_P136978	SRPX2	2.90048
A_24_P260101	MME	2.89371
A_21_P0011609	LOC100130520	2.87723
A_33_P3287158	NLGN4X	2.86982
A_23_P321354	TMEM71	2.85795
A_23_P214222	MARCKS	2.85088
A_33_P3290707	MME	2.83019
A_23_P64828	OAS1	2.80426
A_23_P99163	DRAM1	2.79386
A_33_P3354464	LOXL1	2.7917
A_32_P175301	DENND3	2.7815
A_23_P137381	ID3	2.78013
A_24_P271696	XAGE1B	2.76421
A_33_P3355247	CCDC69	2.76274
A_33_P3405424	IL4I1	2.74789
A_33_P3358745	SEPP1	2.71854
A_23_P163306	CGNL1	2.67698
A_33_P3400389	SPATS2L	2.62712
A_23_P68031	STAT4	2.59918
A_33_P3249449	PRAMEF5	2.59614
A_32_P36694	JAZF1	2.58564
A_33_P3423365	GSN	2.56766
A_23_P98410	CD3G	2.50557
A_23_P121527	KLHL5	2.49736
A_23_P216340	SLA	2.49034
A_32_P133767	C12orf42	2.46737
A_23_P406616	CCDC71L	2.46621
A_23_P94552	TMEM2	2.4378
A_23_P135239	TLE1	2.43666
A_32_P59302	HIVEP3	2.43125
A_23_P139704	DUSP6	2.42537
A_21_P0001634	LOC102723817	2.42174
A_32_P122226	AMDHD1	2.41658
A_33_P3229107	MIR205HG	2.41203
A_23_P42975	PRKAR2B	2.41099
A_21_P0009417	lnc-CD300C-1	2.40676
A_21_P0007489	LOC100507616	2.4055
A_23_P116414	PLA2G16	2.39955
A_24_P377225	USP46	2.39517
A_23_P100022	SV2B	2.38602
A_23_P123672	TDRD7	2.36112
A_23_P52266	IFIT1	2.3522
A_23_P207850	TNS4	2.32838
A_33_P3259393	HAPLN3	2.32098
A_33_P3417865	ZFP36L1	2.30771
A_23_P382835	P2RY1	2.30738
A_23_P334709	FKBP9	2.3049
A_23_P114839	FHL3	2.28455
A_23_P14774	CTSH	2.27211
A_23_P23996	MAT1A	2.25971
A_23_P99540	ZFP36L1	2.24909
A_21_P0000015	PARP9	2.23671
A_33_P3402329	MIR503HG	2.23297
A_23_P135257	PRSS3	2.23252
A_23_P69154	FAM198A	2.2071
A_23_P215154	NUB1	2.20704
A_33_P3222917	CD276	2.20403
A_33_P3322363	HMSD	2.19678
A_23_P4662	BCL3	2.18124
A_24_P59667	JAK3	2.17609
A_24_P365901	TSPAN33	2.17463
A_23_P87560	BTG1	2.14671
A_33_P3888485	BCO2	2.14162
A_23_P110266	NDNF	2.14115
A_23_P162746	CRYL1	2.13618
A_23_P320739	MEF2C	2.13102
A_23_P137984	S100A10	2.11231
A_21_P0001106		2.10646
A_19_P00803685	ANKRD33B	2.09435
A_23_P254888	ZYX	2.08986
A_23_P42257	IER3	2.08926
A_33_P3328426	ANO10	2.08893
A_33_P3304983	PRKAR2B	2.08882
A_32_P209094	FGGY	2.0837
A_23_P380614	ATP9A	2.0834
A_33_P3215803	EMR1	2.08274
A_21_P0011850	XLOC_l2_007543	2.08265
A_32_P19840	lnc-EPHA1-1	2.08139
A_33_P3402783		2.07954
A_32_P150300	LOC101928370	2.07942
A_23_P141362	FZD2	2.05698
A_23_P134109	EPB41L2	2.05239
A_33_P3296205	TSC22D1	2.05027
A_23_P29953	IL15	2.04885
A_23_P119943	IGFBP2	2.03879
A_23_P380754	PRSS1	2.02794
A_23_P131825	TNNC2	2.00695
