# Supplementary material for: Dual EZH2 and G9a inhibition suppresses multiple myeloma cell proliferation by regulating the interferon signal and IRF4-MYC axis
Source: Cell Death Discov. 2021 Jan 12;7:7. doi: 10.1038/s41420-020-00400-0 (PMC7803977; doi:10.1038/s41420-020-00400-0)
Supplement: Supplementary file 14 — Supplementary Table 3 [file 41420_2020_400_MOESM14_ESM.xlsx]

## Sheet: Sheet1
Supplementary Table S3. Genes whose expression was upregulated by UNC0638 in RPMI-8226 cells
Probe name	Gene symbol	Fold change
A_23_P98410	CD3G	23.6953
A_23_P100022	SV2B	12.7387
A_23_P10194	SEZ6L2	11.4421
A_23_P23996	MAT1A	10.5867
A_23_P415974	ALDOB	10.3968
A_23_P257971	AKR1C1	9.44077
A_23_P302672	DDIT4L	8.75081
A_33_P3372099	DDIT4L	8.57667
A_33_P3342375	MAGEA6	8.5356
A_24_P353638	SLAMF7	8.21699
A_21_P0010854	AKR1C8P	7.59774
A_33_P3290394	IL2RG	7.07737
A_23_P370666	GLYATL1	7.06751
A_24_P152968	AKR1C1	6.97466
A_19_P00315824	PCAT19	6.76921
A_23_P138541	AKR1C3	6.6693
A_33_P3272291	AKR1C4	6.30426
A_23_P43846	FABP6	6.07014
A_21_P0009835	LINC01432	5.75888
A_32_P200238	UCA1	5.75348
A_21_P0000196	SVOP	5.73293
A_23_P117602	GZMB	5.68558
A_33_P3252974	SCRT2	5.60761
A_33_P3875565	LINC01432	5.54917
A_33_P3235940	KLK6	5.49112
A_33_P3423365	GSN	5.46164
A_23_P29680	CAMKV	5.43475
A_23_P112982	SVOP	5.40012
A_23_P24688		4.91375
A_23_P128084	ITGA7	4.84437
A_23_P155755	CXCL6	4.74329
A_23_P200670	WDR78	4.64863
A_33_P3375541	CD3D	4.59743
A_23_P85716	FCGR2A	4.47978
A_33_P3220663	STAC3	4.47096
A_23_P111604	NXPH1	4.44267
A_33_P3314276	ASPHD1	4.35432
A_33_P3316273	CCL3	4.27532
A_23_P167017	POPDC2	4.07203
A_32_P59302	HIVEP3	4.02639
A_23_P216340	SLA	3.91898
A_21_P0001231	LOC102723817	3.91175
A_21_P0011831	XLOC_l2_007456	3.88066
A_33_P3343175	CXCL10	3.8308
A_33_P3224710	TFEC	3.83079
A_23_P327551	CPNE4	3.74738
A_24_P305784	SPANXB1	3.69124
A_23_P35092	IL19	3.55344
A_23_P152047	SCAMP5	3.54737
A_33_P3220352	CNPY1	3.53338
A_33_P3233608	SPANXC	3.52445
A_21_P0001634	LOC102723817	3.48065
A_32_P209094	FGGY	3.35015
A_24_P303091	CXCL10	3.34113
A_23_P94501	ANXA1	3.27123
A_23_P207850	TNS4	3.26919
A_23_P109171	BFSP1	3.26012
A_33_P3421351	TRAF3IP3	3.19277
A_23_P31064	MOXD1	3.10616
A_23_P406616	CCDC71L	3.09677
A_33_P3418987	PRAMEF14	3.0806
A_23_P75063	DYDC2	3.07293
A_23_P101208	CYB5A	3.06491
A_33_P3257479		3.05968
A_23_P323761	TRAF3IP3	3.05884
A_21_P0011850	XLOC_l2_007543	2.99715
A_32_P87013	CXCL8	2.98751
A_23_P64661	ARHGAP9	2.96865
A_23_P18452	CXCL9	2.95543
A_21_P0007215	lnc-PPP1R32-1	2.92103
A_33_P3281403	TRAF3IP3	2.89862
A_23_P70670	CD83	2.88314
A_23_P136978	SRPX2	2.79001
A_23_P156562	CRIP3	2.70921
A_23_P118203	ZG16B	2.70089
A_33_P3511777	DLGAP1-AS3	2.64434
A_24_P314337	PAGE1	2.63828
A_23_P250302	CCR3	2.6126
A_32_P122226	AMDHD1	2.57892
A_33_P3251430	NRIP1	2.54971
A_21_P0010706		2.51518
A_24_P205045	ERC2	2.51472
A_23_P163306	CGNL1	2.48111
A_21_P0007844	LOC100507616	2.43402
A_19_P00316324	LINC01132	2.43158
A_33_P3354464	LOXL1	2.41364
A_33_P3232011	RAB17	2.4097
A_19_P00319971	SMIM2-AS1	2.40547
A_23_P32805	GRID1	2.37186
A_23_P69154	FAM198A	2.3672
A_21_P0002407	lnc-FAM49A-1	2.33221
A_24_P271696	XAGE1B	2.31033
A_33_P3229107	MIR205HG	2.28339
A_21_P0004864		2.28309
A_23_P73150	TTC25	2.28133
A_33_P3348011	TOB2P1	2.27039
A_21_P0013344	AZGP1	2.26022
A_21_P0012365		2.25499
A_33_P3380032	PRAMEF14	2.22223
A_19_P00810806	SMIM2-AS1	2.21778
A_23_P148255	MAGEA2B	2.20432
A_33_P3323298	JUN	2.18816
A_23_P3014	RNASE6	2.17591
A_23_P49448	FA2H	2.15413
A_32_P134968	SPTB	2.14619
A_21_P0010575		2.1448
A_23_P110941	GSTA4	2.1436
A_33_P3212754	NUTM2F	2.13148
A_32_P67623	FAM120C	2.12375
A_33_P3336397	LOC100506688	2.12254
A_21_P0010269	lnc-AF165138.7.1-3	2.11585
A_23_P126649	PGBD5	2.11156
A_23_P422831	FAM189A2	2.09963
A_21_P0002963	lnc-KCTD6-1	2.03328
A_33_P3607359	LOC399815	2.0314
A_33_P3474319	SLC37A2	2.02744
A_21_P0010740		2.01795
A_23_P138194	NCF2	2.00992
A_23_P140427	EVL	2.00597
A_23_P321354	TMEM71	2.00397
A_23_P45786	COL9A2	2.00391
