# Supplementary material for: Dual EZH2 and G9a inhibition suppresses multiple myeloma cell proliferation by regulating the interferon signal and IRF4-MYC axis
Source: Cell Death Discov. 2021 Jan 12;7:7. doi: 10.1038/s41420-020-00400-0 (PMC7803977; doi:10.1038/s41420-020-00400-0)
Supplement: Supplementary file 15 — Supplementary Table 4 [file 41420_2020_400_MOESM15_ESM.xlsx]

## Sheet: Sheet1
Supplementary Table S4. Genes whose expression was upregulated by GSK126 + UNC0638 in RPMI-8226 cells
Probe name	Gene symbol	Fold change
A_33_P3233608	SPANXC	75.0727
A_24_P305784	SPANXB1	66.1046
A_32_P200238	UCA1	63.1184
A_23_P302672	DDIT4L	59.7233
A_33_P3372099	DDIT4L	58.0883
A_23_P98410	CD3G	54.9878
A_33_P3235940	KLK6	46.939
A_33_P3220837	MAFB	42.6099
A_33_P3316273	CCL3	35.9786
A_23_P17345	MAFB	34.9349
A_33_P3375541	CD3D	31.6794
A_24_P353638	SLAMF7	29.616
A_23_P415974	ALDOB	28.5129
A_23_P100022	SV2B	25.877
A_23_P10194	SEZ6L2	25.5754
A_33_P3224710	TFEC	22.273
A_33_P3423365	GSN	20.5635
A_19_P00315824	PCAT19	20.5244
A_23_P161769	FXYD2	20.3985
A_23_P257971	AKR1C1	20.3634
A_23_P23996	MAT1A	20.2181
A_32_P209094	FGGY	18.4063
A_23_P117602	GZMB	18.0308
A_23_P155755	CXCL6	16.7659
A_33_P3290394	IL2RG	16.4776
A_23_P18452	CXCL9	16.2385
A_23_P85716	FCGR2A	15.0659
A_24_P152968	AKR1C1	14.7103
A_21_P0010854	AKR1C8P	14.2776
A_23_P370666	GLYATL1	13.6724
A_23_P94501	ANXA1	13.6523
A_21_P0001231	LOC102723817	13.1069
A_23_P216340	SLA	12.9263
A_23_P128084	ITGA7	12.4987
A_23_P114740	CFH	12.4646
A_33_P3418987	PRAMEF14	12.4078
A_23_P118203	ZG16B	12.3402
A_33_P3380032	PRAMEF14	12.2386
A_32_P87013	CXCL8	11.5833
A_23_P76488	EMP1	11.5404
A_21_P0001634	LOC102723817	11.0508
A_33_P3251430	NRIP1	10.9545
A_23_P156327	TGFBI	10.5151
A_23_P163306	CGNL1	10.3451
A_33_P3272291	AKR1C4	9.65011
A_23_P202269	ANK3	9.5976
A_23_P101208	CYB5A	9.59105
A_23_P502047	CHRD	9.51892
A_24_P205045	ERC2	9.51178
A_33_P3405424	IL4I1	9.45237
A_32_P59302	HIVEP3	9.32578
A_33_P3342375	MAGEA6	9.29943
A_23_P103256	CFHR3	9.0301
A_23_P254507	HOPX	8.88519
A_24_P280113	IL13RA1	8.88347
A_33_P3318288	CFH	8.86118
A_23_P15146	IL32	8.85282
A_33_P3343175	CXCL10	8.53561
A_23_P138541	AKR1C3	8.43022
A_32_P134968	SPTB	8.38756
A_23_P167017	POPDC2	8.37786
A_33_P3229107	MIR205HG	8.22969
A_33_P3252974	SCRT2	8.11158
A_23_P406616	CCDC71L	7.98439
A_23_P31064	MOXD1	7.728
A_23_P24688		7.71484
A_21_P0007489	LOC100507616	7.67932
A_23_P23074	IFI44	7.60142
A_23_P257129	PAEP	7.56439
A_33_P3474319	SLC37A2	7.51577
A_23_P64661	ARHGAP9	7.32008
A_23_P321354	TMEM71	7.21763
A_23_P155688	SPINK2	7.20204
A_23_P49448	FA2H	7.07929
A_23_P111604	NXPH1	7.04983
A_23_P52266	IFIT1	7.02858
A_24_P303091	CXCL10	6.92171
A_23_P23924	CAPN2	6.89811
A_23_P16523	GDF15	6.84389
A_23_P142447	MYO1F	6.84169
A_23_P138194	NCF2	6.79307
A_23_P43846	FABP6	6.75174
A_23_P327551	CPNE4	6.70724
A_23_P70670	CD83	6.59466
A_23_P80040	PROCR	6.50843
A_33_P3812669	GABARAPL1	6.47533
A_23_P152047	SCAMP5	6.45132
A_23_P136978	SRPX2	6.44269
A_33_P3284508	CD14	6.31568
A_21_P0007844	LOC100507616	6.25027
A_33_P3296205	TSC22D1	6.2487
A_33_P3367692	CFH	6.20031
A_23_P64828	OAS1	6.12682
A_33_P3364240	PAEP	6.03855
A_21_P0000196	SVOP	5.83651
A_23_P112982	SVOP	5.83053
A_23_P126836	TNFSF4	5.82671
A_23_P69537	NMU	5.78009
A_23_P69383	PARP9	5.77643
A_23_P88865	CMTM3	5.77095
A_33_P3867584	LINC01268	5.69579
A_33_P3354464	LOXL1	5.64239
A_24_P271696	XAGE1B	5.59123
A_21_P0011831	XLOC_l2_007456	5.43967
A_23_P422831	FAM189A2	5.24064
A_23_P214222	MARCKS	5.22075
A_23_P19673	SGK1	5.21989
A_23_P14774	CTSH	5.12529
A_24_P105191	HS6ST2	5.05107
A_23_P97990	HTRA1	4.99267
A_23_P112634	SMIM14	4.93803
A_23_P167983	HIST1H2AC	4.93604
A_23_P382835	P2RY1	4.87654
A_23_P109171	BFSP1	4.87041
A_33_P3340342	CMTM3	4.81038
A_21_P0009835	LINC01432	4.76072
A_23_P31765	PKIA	4.71377
A_23_P250302	CCR3	4.69752
A_33_P3402329	MIR503HG	4.6529
A_33_P3346826	IL32	4.63703
A_23_P255884	GSN	4.62486
A_23_P148584	DOCK11	4.61842
A_33_P3290707	MME	4.5976
A_23_P334709	FKBP9	4.58679
A_33_P3328426	ANO10	4.56842
A_23_P75063	DYDC2	4.52369
A_33_P3220663	STAC3	4.46372
A_33_P3875565	LINC01432	4.42359
A_32_P67623	FAM120C	4.41691
A_23_P62932	ATP1B1	4.41256
A_33_P3340847	CARD6	4.35246
A_23_P137381	ID3	4.35078
A_23_P259272	WSB2	4.3494
A_33_P3342126	PRDM8	4.32323
A_23_P123672	TDRD7	4.30344
A_33_P3370094	MME	4.30284
A_33_P3323298	JUN	4.22036
A_24_P260101	MME	4.2047
A_19_P00316324	LINC01132	4.20348
A_21_P0001106		4.19326
A_23_P156562	CRIP3	4.17506
A_32_P122226	AMDHD1	4.13595
A_32_P19840	lnc-EPHA1-1	4.10303
A_23_P99661	ARHGEF40	4.08441
A_33_P3287158	NLGN4X	4.08367
A_21_P0001480	lnc-C1orf201-2	4.08079
A_21_P0011850	XLOC_l2_007543	4.05062
A_33_P3212754	NUTM2F	4.044
A_23_P57856	BCL6	4.02066
A_23_P69154	FAM198A	4.00763
A_32_P133767	C12orf42	3.98704
A_23_P32805	GRID1	3.93308
A_24_P314337	PAGE1	3.93233
A_33_P3342528	P2RY1	3.92138
A_24_P942068	TANC2	3.91576
A_33_P3371224	ANO10	3.89258
A_23_P207850	TNS4	3.83315
A_23_P87560	BTG1	3.80915
A_23_P137543	ZNF362	3.80829
A_23_P253317	GPR171	3.76488
A_32_P60459	OTUD1	3.74734
A_33_P3281403	TRAF3IP3	3.72926
A_33_P3421351	TRAF3IP3	3.71528
A_33_P3805090	FNIP2	3.70763
A_23_P215154	NUB1	3.67502
A_33_P3314276	ASPHD1	3.67395
A_23_P3014	RNASE6	3.67258
A_24_P134356	BTBD3	3.66877
A_23_P119943	IGFBP2	3.63031
A_33_P3358745	SEPP1	3.59342
A_21_P0009417	lnc-CD300C-1	3.57267
A_23_P95029	SNTB1	3.5691
A_23_P45786	COL9A2	3.54808
A_21_P0014172	HIST1H4H	3.54276
A_23_P95640	C1orf186	3.53146
A_21_P0011609	LOC100130520	3.5294
A_33_P3238820	XLOC_l2_006196	3.51448
A_33_P3417150	P2RY1	3.4823
A_19_P00319971	SMIM2-AS1	3.4613
A_21_P0002407	lnc-FAM49A-1	3.45485
A_23_P145935	EPHB6	3.44505
A_33_P3379967	HLA-F	3.42673
A_23_P107283	HOXB2	3.40736
A_23_P23194	PINK1	3.37012
A_33_P3417865	ZFP36L1	3.35644
A_23_P389987	TLX2	3.34963
A_21_P0007215	lnc-PPP1R32-1	3.33503
A_23_P323761	TRAF3IP3	3.32191
A_23_P98350	BIRC3	3.31671
A_19_P00810806	SMIM2-AS1	3.31623
A_23_P94552	TMEM2	3.30824
A_23_P99540	ZFP36L1	3.29896
A_23_P41854	CARD6	3.2902
A_33_P3414907	NPL	3.27143
A_33_P3348011	TOB2P1	3.22195
A_23_P252306	ID1	3.20434
A_33_P3511777	DLGAP1-AS3	3.18453
A_32_P62863	SCHIP1	3.17314
A_23_P128728	ARG2	3.17113
A_33_P3232011	RAB17	3.17066
A_33_P3368785	DLGAP1-AS1	3.15467
A_32_P175301	DENND3	3.15362
A_23_P200670	WDR78	3.15015
A_33_P3316456	NPL	3.13395
A_23_P46470	ERRFI1	3.11988
A_23_P141362	FZD2	3.11566
A_33_P3220352	CNPY1	3.11376
A_21_P0009315	lnc-SLC35G3-1	3.10309
A_23_P136246	COX7B2	3.07617
A_33_P3300635	PFKFB2	3.07527
A_23_P128974	BATF	3.05783
A_33_P3316555	MGST3	3.05515
A_33_P3274811	SPRR2F	3.05499
A_23_P121527	KLHL5	3.03973
A_24_P149124	NREP	3.03663
A_21_P0010575		3.03468
A_23_P214627	AIF1	3.0175
A_33_P3348362	ARHGAP5-AS1	2.93662
A_23_P97932	MSRB2	2.93155
A_23_P4041	PCTP	2.91251
A_23_P819	ISG15	2.91126
A_21_P0010740		2.9079
A_24_P68079	TRANK1	2.9015
A_23_P65442	IRF9	2.89806
A_23_P203957	TMTC1	2.89226
A_33_P3227443	C16orf54	2.89169
A_33_P3400389	SPATS2L	2.88748
A_32_P230148		2.87892
A_23_P39386	HCST	2.87437
A_33_P3222917	CD276	2.86985
A_23_P68031	STAT4	2.86425
A_33_P3243917	OBP2B	2.86096
A_23_P139704	DUSP6	2.83366
A_33_P3888485	BCO2	2.83271
A_23_P24884	ST5	2.82184
A_23_P85693	GBP2	2.81368
A_33_P3354569	GPD2	2.80737
A_23_P147431	LYN	2.80343
A_23_P53198	DGAT2	2.80163
A_23_P126089	SPRR2C	2.79591
A_24_P924862	RAPH1	2.78
A_21_P0010706		2.77586
A_23_P30634	BACH2	2.77091
A_33_P3243439	GPR162	2.76386
A_23_P317465	RAB8B	2.76049
A_23_P56759	KRCC1	2.75673
A_23_P137984	S100A10	2.74381
A_23_P155057	CYTH4	2.74357
A_23_P101642	PTPRH	2.73276
A_23_P114839	FHL3	2.72632
A_23_P112327	OBP2A	2.72552
A_21_P0000015	PARP9	2.72245
A_24_P401739	ARHGAP17	2.71802
A_23_P135239	TLE1	2.71558
A_19_P00321872	LINC00958	2.70789
A_23_P254888	ZYX	2.69318
A_21_P0012365		2.69091
A_21_P0013517	XLOC_l2_014549	2.68749
A_21_P0005442	lnc-LRRC61-2	2.68156
A_23_P51548	MGST3	2.67711
A_23_P5211	MUC16	2.65345
A_23_P155477	C3orf18	2.65086
A_33_P3350374	FAM213A	2.64432
A_23_P37994	TP53TG3	2.63014
A_23_P201551	VAV3	2.61988
A_24_P365901	TSPAN33	2.61418
A_32_P36694	JAZF1	2.61112
A_33_P3253214		2.60332
A_23_P320739	MEF2C	2.59231
A_24_P45446	GBP4	2.58407
A_23_P63660	FAM213A	2.55485
A_21_P0013344	AZGP1	2.55296
A_33_P3212112	SLC12A6	2.54945
A_19_P00803685	ANKRD33B	2.5422
A_21_P0000035	TMEM217	2.52966
A_24_P53976	GLUL	2.52329
A_24_P274270	STAT1	2.50386
A_23_P90601	STEAP3	2.49737
A_23_P131825	TNNC2	2.48488
A_23_P42975	PRKAR2B	2.48334
A_23_P61426	MSRA	2.47969
A_21_P0014480	LOC401068	2.46585
A_21_P0001244	LOC101927851	2.46278
A_21_P0010269	lnc-AF165138.7.1-3	2.46011
A_33_P3687198	HRK	2.45767
A_24_P133584	MFGE8	2.452
A_23_P126649	PGBD5	2.44597
A_21_P0006079	LINC01506	2.44389
A_33_P3294608	MVP	2.43144
A_23_P8281	IFNGR1	2.43054
A_23_P140029	UBL3	2.42916
A_23_P98900	CCDC92	2.40954
A_23_P171117	MORC4	2.40367
A_33_P3402783		2.40277
A_32_P64096	ZKSCAN2	2.40137
A_32_P91902	TSPAN14	2.40134
A_23_P148047	PTGER4	2.3993
A_21_P0011956	XLOC_l2_008221	2.39902
A_21_P0006549	lnc-APLN-1	2.39862
A_23_P162746	CRYL1	2.39571
A_23_P116414	PLA2G16	2.39512
A_23_P12463	QSOX1	2.39263
A_23_P357104	ANXA6	2.38685
A_21_P0002963	lnc-KCTD6-1	2.38234
A_33_P3386671	RORC	2.36456
A_33_P3221960	IL18RAP	2.35756
A_23_P210708	SIRPA	2.35134
A_23_P380614	ATP9A	2.34842
A_23_P148737	MYBPH	2.34318
A_33_P3219591	RNF213	2.34302
A_21_P0000642	LINC00959	2.33587
A_33_P3406090		2.32771
A_23_P98995	CALCOCO1	2.3169
A_23_P112061	HGSNAT	2.31176
A_23_P218068	PLEKHA5	2.29829
A_23_P110941	GSTA4	2.29766
A_32_P75284	KATNAL1	2.29622
A_33_P3418170	DDX58	2.2914
A_23_P408913	TTC30B	2.27098
A_24_P184555	PXN	2.2651
A_23_P309361	HENMT1	2.2643
A_23_P310022	KIAA1217	2.26177
A_23_P259166	TCEAL4	2.23577
A_33_P3366053	ADPRH	2.23133
A_23_P42257	IER3	2.22824
A_19_P00322815	CDKN2B-AS1	2.22572
A_32_P150300	LOC101928370	2.2238
A_23_P140427	EVL	2.20298
A_32_P205944	RGPD5	2.20133
A_23_P71328	MATN2	2.19782
A_33_P3304983	PRKAR2B	2.18769
A_21_P0013755	FAM3C	2.1794
A_23_P50919	SERPINE2	2.16945
A_24_P199500	RNF2	2.15489
A_24_P378019	IRF7	2.13649
A_23_P314115	BMI1	2.13248
A_23_P111804	PARP12	2.13017
A_24_P49383	AAMDC	2.11929
A_24_P303989	BMI1	2.1177
A_33_P3369761	PDP1	2.11754
A_23_P29953	IL15	2.11545
A_23_P161190	VIM	2.11368
A_23_P8906	LRP12	2.10271
A_19_P00807053	LOC100506411	2.09841
A_33_P3319896	PRAMEF4	2.08713
A_23_P104199	ITGB1	2.08662
A_33_P3256933	PRAMEF15	2.08487
A_24_P405205	ATP2B4	2.0808
A_33_P3316323	RBMS1	2.07858
A_33_P3386459	ARHGAP5	2.0749
A_21_P0008873	TP53TG3D	2.072
A_32_P83845	HEY1	2.06102
A_23_P350574	FCRLB	2.05998
A_32_P101689	FAM3C	2.05256
A_23_P99163	DRAM1	2.04783
A_33_P3338733	MITF	2.03057
A_33_P3271490	RBMS1	2.01866
A_23_P106016	PRKD1	2.01596
A_23_P210330	LGALSL	2.0125
A_23_P431410	RBMS1	2.00918
A_23_P48535	ARHGAP5	2.00634
A_33_P3303594	PRAMEF11	2.00475
A_23_P161091	ZMYM1	2.00251
A_23_P204998	FARP1	2.00116
