# Supplementary material for: Dual EZH2 and G9a inhibition suppresses multiple myeloma cell proliferation by regulating the interferon signal and IRF4-MYC axis
Source: Cell Death Discov. 2021 Jan 12;7:7. doi: 10.1038/s41420-020-00400-0 (PMC7803977; doi:10.1038/s41420-020-00400-0)
Supplement: Supplementary file 16 — Supplementary Table 5 [file 41420_2020_400_MOESM16_ESM.xlsx]

## Sheet: Sheet1
Supplementary Table S5. Genes whose expression was downregulated by GSK126 in RPMI-8226 cells
Probe name	Gene symbol	Fold change
A_33_P3626301	DPY19L2P1	-3.34249
A_32_P24140	GAS2	-2.9493
A_21_P0001585	lnc-ETV3-2	-2.87431
A_33_P3281437		-2.8273
A_24_P212024		-2.72784
A_24_P357847		-2.63749
A_33_P3281435		-2.6081
A_24_P626951		-2.59769
A_23_P359214	LINC00842	-2.48669
A_33_P3321657	HSPG2	-2.44611
A_32_P159192		-2.41846
A_24_P49260	SPTLC3	-2.37797
A_33_P3415395	SPTLC3	-2.37107
A_21_P0000621	LINC00881	-2.30915
A_33_P3337609		-2.3088
A_23_P163567	SMPD3	-2.28414
A_21_P0013191	XLOC_l2_013330	-2.26399
A_21_P0013007	LOC643201	-2.21873
A_33_P3276718	HGF	-2.17339
A_33_P3321205	BEGAIN	-2.16596
A_21_P0010942	FAM25A	-2.16424
A_32_P34138	FAM25A	-2.14183
A_33_P3363804	NCAM1	-2.13518
A_23_P31921	ASS1	-2.13038
A_33_P3606685	C12orf80	-2.11559
A_23_P40217	DOK5	-2.1106
A_33_P3279526		-2.10934
A_21_P0007476	LINC00592	-2.07593
A_33_P3387646	LOC643201	-2.07531
A_33_P3276713	HGF	-2.07055
A_33_P3234580	ASS1	-2.0572
A_23_P375165	TEX19	-2.03326
A_23_P250245	CD72	-2.02981
A_33_P3310780	CTTN	-2.01703
A_23_P421306	SYT12	-2.0128
A_21_P0004199	lnc-NDUFS6-8	-2.00846
A_33_P3406047	NLRP4	-2.00644
