# Supplementary material for: Dual EZH2 and G9a inhibition suppresses multiple myeloma cell proliferation by regulating the interferon signal and IRF4-MYC axis
Source: Cell Death Discov. 2021 Jan 12;7:7. doi: 10.1038/s41420-020-00400-0 (PMC7803977; doi:10.1038/s41420-020-00400-0)
Supplement: Supplementary file 17 — Supplementary Table 6 [file 41420_2020_400_MOESM17_ESM.xlsx]

## Sheet: Sheet1
Supplementary Table S6. Genes whose expression was downregulated by UNC0638 in RPMI-8226 cells
Probe name	Gene symbol	Fold change
A_23_P120227	LBH	-5.96806
A_33_P3364268	LBH	-5.59528
A_23_P153676	TLE2	-4.67086
A_32_P129968	ZNF284	-3.73849
A_21_P0011696	LINC00665	-3.58933
A_23_P1029	MFAP2	-3.44027
A_33_P3236881	MINOS1-NBL1	-3.33046
A_33_P3327961	ZNF615	-3.29267
A_33_P3259973	ZNF667-AS1	-2.96531
A_33_P3411075	FSCN1	-2.84821
A_33_P3276713	HGF	-2.75865
A_23_P16022	ZNF256	-2.71947
A_24_P237661	NCOR1	-2.63027
A_33_P3294002	A4GALT	-2.50852
A_23_P116235	MDK	-2.494
A_23_P25674	CKB	-2.46172
A_33_P3273324	ZNF880	-2.45918
A_33_P3400758	ZNF555	-2.45098
A_21_P0000610	LINC01060	-2.42746
A_33_P3295333	CLEC1A	-2.4257
A_33_P3276718	HGF	-2.42488
A_33_P3247848	ZNF814	-2.42409
A_24_P204214	NCOR1	-2.39481
A_21_P0011681		-2.39192
A_33_P3265376	HOMER3	-2.37916
A_23_P16469	PLAUR	-2.37914
A_23_P44674	CRIP1	-2.36607
A_23_P39454	ZNF556	-2.29849
A_33_P3381044		-2.2092
A_33_P3317603	B4GALNT4	-2.1744
A_33_P3343750	ZNF567	-2.16915
A_33_P3210860	ZNF808	-2.14281
A_23_P375165	TEX19	-2.12828
A_23_P26457	HBA2	-2.11158
A_23_P38813	ZNF320	-2.08718
A_23_P207058	SOCS3	-2.07572
A_23_P380951	ZNF420	-2.06778
A_23_P205164	POU4F1	-2.0601
A_23_P65918	ITPKA	-2.05685
A_24_P57047	DLL3	-2.05272
A_24_P289178	C16orf74	-2.0489
A_33_P3273290	ZNF28	-2.03627
A_33_P3273298	ZNF813	-2.0069
A_23_P433676	ZNF529	-2.00126
