# Supplementary material for: Dual EZH2 and G9a inhibition suppresses multiple myeloma cell proliferation by regulating the interferon signal and IRF4-MYC axis
Source: Cell Death Discov. 2021 Jan 12;7:7. doi: 10.1038/s41420-020-00400-0 (PMC7803977; doi:10.1038/s41420-020-00400-0)
Supplement: Supplementary file 18 — Supplementary Table 7 [file 41420_2020_400_MOESM18_ESM.xlsx]

## Sheet: Sheet1
Supplementary Table S7. Genes whose expression was downregulated by GSK126 + UNC0638 in RPMI-8226 cells
Probe name	Gene symbol	Fold change
A_23_P421306	SYT12	-9.25685
A_33_P3321205	BEGAIN	-8.94549
A_33_P3276713	HGF	-8.85125
A_33_P3364268	LBH	-7.58081
A_23_P120227	LBH	-7.04397
A_21_P0011696	LINC00665	-6.71451
A_21_P0013007	LOC643201	-6.48748
A_33_P3626301	DPY19L2P1	-6.07821
A_33_P3276718	HGF	-5.78084
A_33_P3279526		-5.31269
A_33_P3387646	LOC643201	-5.11517
A_23_P31921	ASS1	-5.03642
A_33_P3310780	CTTN	-4.98447
A_23_P375165	TEX19	-4.88234
A_23_P76538	TESC	-4.83443
A_23_P39454	ZNF556	-4.78005
A_33_P3237507	C4orf50	-4.70541
A_24_P178444		-4.50941
A_33_P3234580	ASS1	-4.35854
A_33_P3376971	CHAC1	-4.30749
A_33_P3391803		-3.96195
A_23_P6818	SEMA3G	-3.92824
A_21_P0011285	XLOC_l2_004553	-3.78553
A_21_P0004804		-3.73336
A_21_P0011681		-3.71277
A_21_P0012935	XLOC_l2_012323	-3.64811
A_33_P3281437		-3.60868
A_33_P3270451	TXNDC5	-3.50035
A_24_P626951		-3.42965
A_33_P3273324	ZNF880	-3.37773
A_24_P27977	TRPM2	-3.37593
A_33_P3281435		-3.34526
A_33_P3231750	ZNF738	-3.29955
A_23_P214360	IRF4	-3.26917
A_23_P153676	TLE2	-3.26452
A_24_P357847		-3.25322
A_24_P204214	NCOR1	-3.24962
A_23_P206280	GPR56	-3.23133
A_32_P159192		-3.2302
A_33_P3360204	XLOC_l2_006958	-3.22882
A_24_P212024		-3.19425
A_21_P0013312	XLOC_l2_013853	-3.16834
A_21_P0010563	XLOC_l2_000462	-3.15463
A_33_P3259973	ZNF667-AS1	-3.14511
A_24_P237661	NCOR1	-3.11021
A_21_P0009798	lnc-ZNF8-1	-3.0804
A_24_P66932	LOC729080	-3.07311
A_23_P200780	TGFBR3	-3.06481
A_21_P0000112	ZNF726	-3.04445
A_24_P288993		-3.03965
A_23_P416395	STC2	-3.03458
A_23_P38813	ZNF320	-3.02229
A_33_P3317603	B4GALNT4	-3.01889
A_33_P3293524	NEURL1	-2.98766
A_23_P124837	LRP1	-2.92794
A_24_P342096	FAM27C	-2.91771
A_23_P250245	CD72	-2.90988
A_33_P3247848	ZNF814	-2.90935
A_23_P423108	TDRD10	-2.88212
A_19_P00317449	ZNF678	-2.87943
A_23_P16022	ZNF256	-2.87677
A_33_P3337609		-2.85203
A_23_P160200	ZFP69B	-2.81668
A_23_P153855	ZNF492	-2.79908
A_24_P402836	ZNF141	-2.78728
A_21_P0010730		-2.77721
A_23_P202334	FGFR2	-2.76681
A_32_P219368	WTAP	-2.75888
A_21_P0012164	FAM182B	-2.75324
A_24_P100016	ZNF486	-2.74252
A_33_P3418611	ZNF729	-2.72374
A_21_P0000335	SNORA51	-2.7163
A_21_P0013191	XLOC_l2_013330	-2.70735
A_24_P117138	ZNF626	-2.70215
A_21_P0011533		-2.69904
A_24_P35400	SARDH	-2.69354
A_23_P170574	SNAI3	-2.68023
A_19_P00803342	ZNF678	-2.67849
A_21_P0014380		-2.67715
A_33_P3337272	NRARP	-2.67185
A_23_P17134	MAL	-2.65032
A_33_P3353073	DEF6	-2.63779
A_33_P3400758	ZNF555	-2.63572
A_33_P3736691	ZNF430	-2.59069
A_21_P0008396	lnc-TNFAIP2-1	-2.58968
A_21_P0011731	ZNF728	-2.56369
A_23_P305759	ABHD3	-2.56318
A_23_P81103	SFRP2	-2.55465
A_23_P397320	JSRP1	-2.54693
A_24_P392022	EEF2KMT	-2.53762
A_21_P0000172	CSPG5	-2.53163
A_23_P385427		-2.5294
A_23_P67971	GALM	-2.52921
A_24_P212539	GALM	-2.52609
A_21_P0004199	lnc-NDUFS6-8	-2.52578
A_32_P34138	FAM25A	-2.51498
A_33_P3301219	FAM27C	-2.51372
A_33_P3415032	KCNA3	-2.51066
A_21_P0010660	XLOC_l2_001192	-2.50354
A_24_P323084	LINC00482	-2.50253
A_24_P324640	ZNF544	-2.49774
A_33_P3273436	GALM	-2.4907
A_32_P180265		-2.48631
A_24_P409402		-2.48409
A_23_P26457	HBA2	-2.48024
A_33_P3381483	ZNF331	-2.46949
A_23_P91081	EPCAM	-2.46474
A_23_P103617	ANXA9	-2.44924
A_33_P3257861	SARDH	-2.44858
A_33_P3360972	EXOC3L4	-2.4431
A_21_P0011532	XLOC_l2_005714	-2.44092
A_33_P3268954	FBLL1	-2.44009
A_32_P3998	ZNF813	-2.43458
A_24_P74329	ZNF493	-2.43305
A_23_P59888	NACAP1	-2.41457
A_33_P3294217	UTF1	-2.41262
A_24_P912048	MGC50722	-2.40278
A_24_P115507	SARDH	-2.39684
A_33_P3273258	ZNF701	-2.39269
A_33_P3252635	ZNF254	-2.38023
A_21_P0010490		-2.37566
A_33_P3237403	ZNF100	-2.36384
A_33_P3258362	HBA2	-2.35903
A_23_P67702	ZNF85	-2.35534
A_23_P16652	ZNF555	-2.35122
A_21_P0013475		-2.35022
A_21_P0008978	LINC01229	-2.33991
A_33_P3210860	ZNF808	-2.33744
A_24_P142305	HBA2	-2.33475
A_21_P0012316	TMEM191B	-2.3294
A_21_P0010418	LOC101927344	-2.32728
A_23_P59855	ZNF138	-2.32722
A_21_P0013190	DPY19L2	-2.32513
A_23_P352799	NPW	-2.323
A_33_P3273298	ZNF813	-2.32014
A_33_P3260572	CLIP4	-2.31001
A_23_P160167	TSPAN1	-2.30984
A_24_P787889	TMEM191B	-2.30886
A_33_P3235262	PIP5KL1	-2.30716
A_23_P259692	PSAT1	-2.3043
A_33_P3217332	ZNF93	-2.30145
A_21_P0013512		-2.2965
A_33_P3606685	C12orf80	-2.2899
A_23_P25674	CKB	-2.28928
A_33_P3363188	FLJ43315	-2.28559
A_33_P3745146	CADM1	-2.28526
A_21_P0010413	lnc-MCM5-1	-2.28259
A_32_P456537	TCP1	-2.27124
A_33_P3241741	SNORA23	-2.27057
A_32_P112623	FAM27E2	-2.26909
A_23_P1029	MFAP2	-2.26241
A_33_P3344765		-2.24535
A_19_P00808461	ZNF37A	-2.24282
A_21_P0001585	lnc-ETV3-2	-2.23997
A_23_P145694	ASNS	-2.23862
A_21_P0011743	LINC00665	-2.23563
A_23_P431305	FAM69B	-2.23507
A_33_P3260575	CERCAM	-2.23366
A_19_P00321183	lnc-LRIG2-4	-2.22799
A_33_P3363804	NCAM1	-2.2259
A_24_P218001	ZNF273	-2.21044
A_33_P3682006	DBH-AS1	-2.20997
A_23_P433676	ZNF529	-2.20653
A_33_P3414389	SH2B2	-2.20633
A_23_P164284	CLDN7	-2.1996
A_33_P3343120	IRF8	-2.19778
A_21_P0003879	MGC39584	-2.19745
A_24_P358619	ZNF99	-2.19617
A_33_P3423941	IFITM1	-2.19479
A_32_P76853	GOLGA8R	-2.19377
A_33_P3273290	ZNF28	-2.19324
A_21_P0000397	SCARNA18	-2.18022
A_23_P25121	FKBP11	-2.16667
A_23_P149626	PLEKHG5	-2.16004
A_24_P66027	APOBEC3B	-2.1524
A_33_P3279109	ZNF75A	-2.1506
A_24_P107897	TXNDC11	-2.14943
A_23_P152655	ICAM2	-2.14723
A_23_P157970	INVS	-2.13849
A_23_P124438	ZNF718	-2.13239
A_33_P3395396	ZNF420	-2.12232
A_24_P358868	ZNF728	-2.12123
A_33_P3256480		-2.11857
A_23_P429425	ST6GAL2	-2.11848
A_23_P363769	KRT86	-2.11828
A_23_P157895	DMRT3	-2.11314
A_21_P0012571		-2.11238
A_33_P3327961	ZNF615	-2.11108
A_33_P3415395	SPTLC3	-2.10159
A_21_P0000525	LOC285847	-2.10109
A_32_P167904	ZNF681	-2.09716
A_33_P3343750	ZNF567	-2.09205
A_21_P0001649	lnc-PLD5-1	-2.08453
A_33_P3296567	PRRC2B	-2.07512
A_24_P289178	C16orf74	-2.07435
A_33_P3331746	ST6GAL2	-2.07228
A_24_P58242		-2.07098
A_23_P16006	ZNF600	-2.06873
A_33_P3408212	HSP90B1	-2.06667
A_24_P381029	GLRX3	-2.06595
A_33_P3373459	CHST12	-2.06452
A_23_P166336	TMEM191A	-2.05859
A_33_P3371564	FAM86B3P	-2.05702
A_23_P6980	ZNF717	-2.05575
A_33_P3302290	AACSP1	-2.0551
A_33_P3294372	VPS9D1-AS1	-2.04972
A_23_P129801	RAB40B	-2.0478
A_24_P19268	ZNF714	-2.04026
A_23_P72737	IFITM1	-2.03784
A_33_P3330473	RBM41	-2.03606
A_21_P0014396	IPO5P1	-2.03487
A_23_P305723	MIER1	-2.03465
A_33_P3232280	ASUN	-2.02786
A_33_P3222689	H2BFM	-2.02556
A_23_P139600	RASAL1	-2.0207
A_21_P0012651	EEF2KMT	-2.01699
A_23_P76034	PVRL1	-2.01654
A_19_P00318284	LINC01122	-2.01566
A_23_P155351	BTD	-2.01545
A_23_P139418	GALNT18	-2.01208
A_21_P0011814	LOC102724689	-2.01085
A_23_P335039	ZNF721	-2.00243
A_21_P0002010	LINC00299	-2.002
A_23_P129128	TARSL2	-2.00094
