# Supplementary material for: Dual EZH2 and G9a inhibition suppresses multiple myeloma cell proliferation by regulating the interferon signal and IRF4-MYC axis
Source: Cell Death Discov. 2021 Jan 12;7:7. doi: 10.1038/s41420-020-00400-0 (PMC7803977; doi:10.1038/s41420-020-00400-0)
Supplement: Supplementary file 19 — Supplementary Table 8 [file 41420_2020_400_MOESM19_ESM.xlsx]

## Sheet: Sheet1
Supplementary Table S8. Genes whose expression was upregulated by GSK126 in MM.1S cells
Probe name	Gene symbol	Fold change
A_23_P66682	HOXB6	14.9153
A_33_P3387691	SCML4	8.21117
A_23_P165061	AES	7.91598
A_23_P212715	CBLB	7.01716
A_23_P118203	ZG16B	6.69993
A_32_P188860	IL17RD	6.41601
A_23_P201211	FCRL5	6.23549
A_32_P70724	KDM5B	5.92008
A_33_P3226212	JAM2	5.63741
A_23_P214208	CNR1	5.55401
A_23_P386268	C4orf26	5.47551
A_33_P3381870	DMTN	5.40189
A_23_P259741	SATB1	5.34502
A_23_P254507	HOPX	5.27554
A_33_P3287108	TMEM132E	5.15434
A_23_P142849	RND3	4.90601
A_23_P137381	ID3	4.87227
A_23_P366366	SCRN1	4.70559
A_32_P198731	NEURL1B	4.66538
A_21_P0010998	LOC283140	4.60291
A_33_P3260654		4.3293
A_23_P252306	ID1	4.26089
A_23_P501933	CACNG6	4.20783
A_23_P71316	RBPMS	4.20109
A_23_P89431	CCL2	4.14687
A_33_P3391796	NOG	4.07371
A_24_P235266	GRB10	3.9934
A_23_P41854	CARD6	3.94493
A_23_P15174	MT1F	3.90291
A_33_P3315385	MPPED2	3.87844
A_33_P3423365	GSN	3.8782
A_23_P30254	PLK2	3.8599
A_23_P137984	S100A10	3.71977
A_23_P13382	LSP1	3.66028
A_24_P743802	ZNF618	3.63436
A_33_P3372099	DDIT4L	3.61935
A_23_P206626	SCNN1G	3.60576
A_23_P163682	RHBDF1	3.59245
A_23_P158096	COL27A1	3.58018
A_24_P299318	FAM101B	3.57786
A_21_P0001634	LOC102723817	3.57252
A_23_P398854	DOK7	3.56496
A_23_P110941	GSTA4	3.55182
A_33_P3390778	TRIM46	3.54712
A_23_P374082	ADAM19	3.51448
A_23_P302672	DDIT4L	3.51442
A_23_P205997	APH1B	3.50651
A_33_P3257903	GSTA4	3.47781
A_33_P3307363	LPHN2	3.47711
A_33_P3401826	CMPK2	3.47151
A_23_P17844	PVALB	3.43852
A_23_P211207	ADARB1	3.39078
A_23_P15889	CBLN2	3.35408
A_23_P47034	HHEX	3.3166
A_23_P213620	PPP2R2B	3.3025
A_23_P325690	ANKRD35	3.27424
A_23_P113283	ZMAT3	3.22529
A_33_P3343155	GNAQ	3.2133
A_23_P139912	IGFBP6	3.20479
A_33_P3295655	APBA1	3.1829
A_23_P88865	CMTM3	3.16581
A_21_P0010997	LOC283140	3.14657
A_32_P166693	HEG1	3.13853
A_24_P208345	SLC45A3	3.13095
A_23_P167096	VEGFC	3.11159
A_24_P287043	IFITM2	3.09266
A_23_P66881	RGS9	3.08231
A_23_P72737	IFITM1	3.0816
A_23_P156907	SOBP	3.06696
A_23_P156284	DBN1	3.06423
A_23_P215634	IGFBP3	3.05336
A_24_P15502		3.05065
A_33_P3293573	VPS37D	2.99653
A_32_P134290	ZCCHC2	2.98989
A_24_P49260	SPTLC3	2.98777
A_33_P3389634	CAPG	2.9791
A_23_P381714	CA13	2.97459
A_24_P98109	SNX10	2.95782
A_23_P73097	RGS20	2.95295
A_23_P40174	MMP9	2.94453
A_24_P236799	RAB31	2.94267
A_33_P3312509	ADAMTSL2	2.92855
A_33_P3402091	MERTK	2.91468
A_23_P170733	ANTXR2	2.89645
A_23_P422831	FAM189A2	2.89207
A_23_P135239	TLE1	2.88321
A_23_P56703	TRABD2A	2.88123
A_33_P3340847	CARD6	2.88052
A_32_P120895	LYSMD2	2.87645
A_33_P3420204	CRTC1	2.86258
A_21_P0005052	lnc-HDAC2-1	2.85551
A_23_P88678	C15orf27	2.8314
A_23_P53193	SYTL2	2.82716
A_23_P52266	IFIT1	2.82538
A_32_P96036	MEX3A	2.82398
A_23_P21560	FAM49A	2.81274
A_23_P250212	SGK223	2.81117
A_23_P368996	LRRC56	2.80641
A_23_P150281	TP53I11	2.79496
A_24_P382319	CEACAM1	2.79359
A_33_P3589543	lnc-RASSF7-1	2.79023
A_23_P368934	FBRSL1	2.78503
A_24_P385313	PTPRF	2.7714
A_23_P392126	LYRM9	2.76991
A_23_P431268	PLEKHA6	2.76964
A_33_P3237899	CHN2	2.76586
A_33_P3318288	CFH	2.7546
A_23_P428129	CDKN1C	2.7486
A_33_P3415395	SPTLC3	2.74609
A_33_P3865368	LOC254896	2.73613
A_23_P137543	ZNF362	2.73346
A_23_P159255	PTPRM	2.73098
A_24_P16124	IFITM4P	2.72605
A_33_P3314231	CRYBA2	2.72527
A_23_P344451	HDGFRP3	2.72351
A_24_P193295	RAB15	2.71063
A_23_P331049	DPYSL4	2.70336
A_23_P88095	TBC1D4	2.69578
A_24_P911676	SOX4	2.69572
A_23_P415827	44082	2.69077
A_23_P34644	FCGR2B	2.68311
A_33_P3382296	FGF13-AS1	2.67715
A_33_P3417626	ENHO	2.67608
A_32_P134968	SPTB	2.66832
A_23_P500501	FGFR3	2.66331
A_23_P144476	SPRY1	2.6591
A_23_P214330	SERPINB1	2.65497
A_33_P3268910	SPRY1	2.6546
A_23_P202269	ANK3	2.65396
A_19_P00800061	LOC100289026	2.63406
A_23_P211522	SYNGR1	2.62687
A_32_P107876	FRAS1	2.61327
A_23_P10025	NELL2	2.61322
A_33_P3239287	CHD3	2.60616
A_24_P103264	UGT8	2.60329
A_24_P113131	BZRAP1	2.59558
A_33_P3409513	MAPK11	2.59348
A_23_P67896	SCN3A	2.59024
A_24_P941912	DTX3L	2.58971
A_33_P3343175	CXCL10	2.58749
A_33_P3399064	RNA5-8S5	2.57507
A_32_P123629	TTC39C	2.5739
A_33_P3626301	DPY19L2P1	2.56625
A_24_P687594	LIX1L	2.56455
A_33_P3423941	IFITM1	2.56203
A_19_P00317953	LOC101059954	2.56065
A_23_P155688	SPINK2	2.5565
A_19_P00322333	LOC101059954	2.55425
A_24_P70888	PLXNB2	2.55423
A_32_P75581	BHLHE22	2.53597
A_23_P133902	PSORS1C1	2.53142
A_23_P215744	CTTNBP2	2.52936
A_33_P3355014	TMEM229B	2.51857
A_24_P303091	CXCL10	2.5133
A_23_P408376	HSPA12A	2.51142
A_23_P39067	SPIB	2.50781
A_33_P3240115	44082	2.50514
A_23_P126844	TNFRSF25	2.50406
A_23_P144807	44082	2.49426
A_23_P57417	MMP11	2.48643
A_33_P3287158	NLGN4X	2.48414
A_23_P319583	RIMS3	2.47325
A_23_P56938	REL	2.45987
A_24_P40721	SPTLC3	2.45451
A_23_P383118	ZSWIM5	2.45265
A_24_P350576	TNIK	2.45102
A_19_P00322332	LOC101059954	2.44943
A_23_P23074	IFI44	2.4444
A_23_P41455	TRPC3	2.44248
A_21_P0007097	BEND7	2.43378
A_33_P3252834	PHLDA3	2.43175
A_23_P423482	FAM81A	2.41317
A_23_P417415	ACOT11	2.40765
A_23_P40240	CTSZ	2.40021
A_33_P3236661	PCDH9	2.39764
A_23_P394836	INF2	2.39589
A_23_P254353	NOXA1	2.39085
A_33_P3348288	RHOBTB1	2.38886
A_33_P3402404	SCN3B	2.38197
A_23_P401098	TTC39C	2.37964
A_19_P00813077	FAM228B	2.37843
A_24_P802145	IRS1	2.37345
A_23_P32233	KLF4	2.37339
A_33_P3254380	SLC9A7	2.3726
A_23_P417942	FNBP1L	2.37243
A_23_P420692	PPFIA4	2.37083
A_33_P3383233	NDRG2	2.36735
A_33_P3326588	TNFRSF10D	2.36693
A_23_P143935	PIGZ	2.36258
A_23_P76245	SCN8A	2.35901
A_33_P3321050	PHACTR2	2.35721
A_21_P0000039	DDHD2	2.35282
A_33_P3328360	MIRLET7BHG	2.35113
A_23_P87049	SORL1	2.35068
A_24_P17870	HCP5	2.35038
A_23_P122863	GRB10	2.34766
A_33_P3259203	TMEM255B	2.34633
A_33_P3360540	AGPAT2	2.34342
A_24_P85619		2.34057
A_23_P124190	TRIM34	2.33681
A_33_P3446495	FRMD4B	2.3345
A_23_P160318	COL16A1	2.33292
A_33_P3315906	PTP4A3	2.32899
A_23_P143817	MYLK	2.32331
A_33_P3283122	WWC2	2.32013
A_24_P382489	SLC27A1	2.3099
A_23_P24129	DKK1	2.30798
A_23_P104464	ALOX5	2.30691
A_23_P391926	LPHN1	2.29692
A_23_P161125	MOV10	2.29677
A_23_P84736	CTNNA2	2.29043
A_32_P358887	SLC4A4	2.28761
A_23_P33364	SH3D19	2.28724
A_23_P130158	WNT3	2.28621
A_32_P351968	HLA-DMB	2.28287
A_23_P110266	NDNF	2.2805
A_23_P334727	NRG4	2.27942
A_33_P3287348	CHN2	2.27627
A_33_P3799936	ARHGEF10L	2.275
A_21_P0011363	lnc-AC139426.2-1	2.27403
A_33_P3294533	PRKCB	2.27199
A_23_P201047	THBS3	2.26721
A_24_P256380	WLS	2.267
A_23_P205738	BCL11B	2.26616
A_33_P3366053	ADPRH	2.26337
A_23_P167983	HIST1H2AC	2.25463
A_33_P3277890		2.2509
A_23_P87545	IFITM3	2.24605
A_33_P3342126	PRDM8	2.23977
A_21_P0002658	LOC100288911	2.23733
A_23_P153026	GAA	2.23627
A_23_P139600	RASAL1	2.23445
A_23_P17955	FBXL2	2.23313
A_24_P778906	ANKRD20A12P	2.23309
A_23_P20443	LZTS1	2.23018
A_23_P331928	CD109	2.22981
A_32_P62863	SCHIP1	2.22948
A_33_P3227904	SLC25A34	2.22869
A_23_P89570	ZMYND15	2.22136
A_21_P0010769	ANKRD20A12P	2.22088
A_23_P122852	SMARCD3	2.21801
A_23_P17103	TSGA10	2.20357
A_23_P57036	CD40	2.20248
A_32_P69368	ID2	2.20081
A_23_P138760	CLCF1	2.20068
A_33_P3266993		2.2004
A_33_P3676515	SSR4P1	2.19737
A_23_P19852	IQCE	2.19635
A_33_P3358397	LGI2	2.18999
A_23_P308305	TTC39C	2.1899
A_32_P74409	C11orf96	2.18335
A_32_P206839	LOC100288911	2.18253
A_23_P88589	NR2F2	2.18076
A_21_P0014423		2.17728
A_23_P144054	PRKCD	2.17364
A_23_P99661	ARHGEF40	2.17189
A_33_P3389653	PDE4D	2.16674
A_33_P3462422	THEMIS	2.1661
A_33_P3417865	ZFP36L1	2.16549
A_33_P3362900	FAM228B	2.16404
A_33_P3209537	EBF4	2.16363
A_33_P3397865	TNNT1	2.1629
A_33_P3381666	ABLIM2	2.15745
A_23_P112289	TMOD1	2.15309
A_32_P132317	GPR155	2.15272
A_23_P52067	GRHL3	2.15069
A_23_P91221	PKIG	2.14787
A_33_P3394380	AKAP5	2.14342
A_24_P14634	EMID1	2.14322
A_33_P3211198	NCMAP	2.13914
A_33_P3317543	GTF2IRD2B	2.1352
A_24_P280113	IL13RA1	2.1338
A_23_P45786	COL9A2	2.13025
A_33_P3216292	TBC1D2	2.12939
A_24_P376391	PLXND1	2.12697
A_23_P257003	PCSK5	2.12528
A_23_P104762	YAP1	2.12449
A_23_P415652	GALNT12	2.12274
A_33_P3324495	ZFP41	2.12114
A_33_P3269218	BAI2	2.11572
A_33_P3380652	ADAM28	2.11456
A_23_P202837	CCND1	2.1132
A_23_P146325	ASAP1-IT1	2.1121
A_23_P6909	ACKR4	2.1052
A_32_P66364	PPP1R1C	2.1021
A_23_P88069	LHFP	2.10131
A_33_P3238690	TET2	2.10127
A_33_P3381454	C1orf56	2.0956
A_32_P28223	LOC101928837	2.09503
A_23_P23171	AGO4	2.09116
A_33_P3315719	PLEKHH2	2.08822
A_23_P141362	FZD2	2.08164
A_33_P3399363	GPR155	2.0814
A_33_P3270445	BAI2	2.08067
A_32_P149298	KIAA1841	2.07564
A_32_P452655	LGALS9C	2.07068
A_21_P0012219	XLOC_l2_009136	2.06472
A_33_P3262789	REEP6	2.06204
A_32_P83845	HEY1	2.06092
A_23_P167599	FAM134B	2.06077
A_33_P3406866	NFASC	2.05908
A_23_P162142	TSKU	2.05894
A_23_P255104	LHFPL2	2.05876
A_33_P3235420	RASSF6	2.05824
A_23_P215479	CLIP2	2.05639
A_23_P109881	ITIH4	2.05577
A_23_P143143	ID2	2.05251
A_24_P130363	LDLRAD4	2.05107
A_23_P99540	ZFP36L1	2.05016
A_24_P400172	LOC100130691	2.04814
A_21_P0000728	RASSF8-AS1	2.04663
A_23_P129556	IL4R	2.04558
A_33_P3349637	PCDH1	2.04337
A_23_P138541	AKR1C3	2.04313
A_24_P149036	DPYSL3	2.039
A_23_P342744	LIX1L	2.03214
A_23_P85682	NFIA	2.03211
A_23_P819	ISG15	2.0318
A_23_P116614	ME3	2.02975
A_23_P301304	FGFR1	2.02609
A_24_P393372	PACS2	2.02579
A_23_P36345	STARD10	2.02307
A_24_P59667	JAK3	2.02258
A_33_P3322804	NTRK2	2.02169
A_33_P3209741	KATNAL2	2.02073
A_23_P216610	SUSD1	2.01833
A_23_P27315	EMILIN2	2.0174
A_33_P3309551	PTPRD	2.01617
A_23_P1962	RARRES3	2.01481
A_23_P215549	PON3	2.01376
A_21_P0007376	lnc-LRRC32-6	2.00979
A_23_P65532	PELI2	2.00428
