# Supplementary material for: Dual EZH2 and G9a inhibition suppresses multiple myeloma cell proliferation by regulating the interferon signal and IRF4-MYC axis
Source: Cell Death Discov. 2021 Jan 12;7:7. doi: 10.1038/s41420-020-00400-0 (PMC7803977; doi:10.1038/s41420-020-00400-0)
Supplement: Supplementary file 20 — Supplementary Table 9 [file 41420_2020_400_MOESM20_ESM.xlsx]

## Sheet: Sheet1
Supplementary Table S9. Genes whose expression was upregulated by UNC0638 in MM.1S cells
Probe name	Gene symbol	Fold change
A_33_P3246833	IL1RN	19.2254
A_23_P34644	FCGR2B	16.2626
A_33_P3338121	LAMB3	14.5301
A_24_P382319	CEACAM1	14.3479
A_23_P118203	ZG16B	13.1691
A_23_P63209	HSD11B1	12.9614
A_24_P732099	HBBP1	12.6101
A_21_P0012365		12.2243
A_23_P201211	FCRL5	11.5624
A_23_P21560	FAM49A	10.3126
A_23_P161297	OGDHL	9.65299
A_24_P276576	FCRLA	9.60724
A_23_P46039	FCRLA	9.47353
A_23_P331049	DPYSL4	9.25847
A_23_P75769	MS4A4A	8.92727
A_23_P128993	GZMH	8.57158
A_23_P6909	ACKR4	8.11524
A_23_P52266	IFIT1	7.93354
A_23_P259611	NME8	7.58266
A_23_P212715	CBLB	7.49169
A_33_P3406866	NFASC	7.33016
A_21_P0005052	lnc-HDAC2-1	7.26139
A_23_P214208	CNR1	7.1708
A_23_P212354	CCR2	6.95296
A_23_P84736	CTNNA2	6.83161
A_24_P235266	GRB10	6.69374
A_23_P13382	LSP1	6.28006
A_23_P250302	CCR3	6.15833
A_24_P260443	THBS4	5.84501
A_33_P3401826	CMPK2	5.66475
A_23_P58588	SLIT3	5.61001
A_19_P00322333	LOC101059954	5.44464
A_33_P3214948	SPOCK2	5.4374
A_33_P3372099	DDIT4L	5.43412
A_23_P113283	ZMAT3	5.38509
A_24_P365767	CYBB	5.34957
A_23_P20068	GRM3	5.32809
A_33_P3284453	SOGA3	5.24386
A_33_P3399064	RNA5-8S5	5.22513
A_19_P00317953	LOC101059954	5.2078
A_23_P71316	RBPMS	5.18289
A_23_P57036	CD40	5.14736
A_33_P3283611	IFIT3	5.14302
A_32_P184394	TFEC	5.13094
A_23_P70688	LY86	5.11914
A_33_P3224710	TFEC	5.05797
A_23_P47924	PTPRR	5.00165
A_23_P87049	SORL1	4.99847
A_23_P124108	ITGAM	4.98787
A_21_P0001146		4.95872
A_23_P30254	PLK2	4.87948
A_23_P302672	DDIT4L	4.84969
A_23_P254507	HOPX	4.82358
A_33_P3409513	MAPK11	4.79646
A_23_P167017	POPDC2	4.78412
A_23_P89431	CCL2	4.78089
A_33_P3211198	NCMAP	4.76845
A_23_P215048	KIAA0408	4.75935
A_33_P3423365	GSN	4.74378
A_33_P3474319	SLC37A2	4.69679
A_33_P3875565	LINC01432	4.66889
A_23_P259344	CECR6	4.60731
A_33_P3226212	JAM2	4.58567
A_19_P00322332	LOC101059954	4.57053
A_33_P3382296	FGF13-AS1	4.57033
A_33_P3865368	LOC254896	4.56192
A_23_P161076	CD2	4.5532
A_23_P374082	ADAM19	4.5033
A_23_P415706	GPR133	4.49923
A_23_P17663	MX1	4.49795
A_33_P3221408	NTNG1	4.44757
A_23_P152047	SCAMP5	4.42763
A_23_P103765	FCER1A	4.38084
A_23_P162288	MYO1A	4.37061
A_23_P3592	HSF4	4.33121
A_24_P33982	MILR1	4.32146
A_24_P343233	HLA-DRB1	4.25344
A_21_P0002658	LOC100288911	4.24624
A_24_P370472	HLA-DRB4	4.21084
A_23_P201047	THBS3	4.20287
A_24_P49260	SPTLC3	4.18234
A_32_P188860	IL17RD	4.17413
A_23_P45099	HLA-DRB5	4.16914
A_19_P00813077	FAM228B	4.15867
A_19_P00316371	LOC100506178	4.14888
A_23_P1962	RARRES3	4.14776
A_23_P66881	RGS9	4.13225
A_23_P88589	NR2F2	4.10719
A_23_P434398	TXLNB	4.09927
A_23_P71270	AZGP1	4.09608
A_23_P30736	HLA-DOB	4.07991
A_23_P47904	CCDC65	4.05653
A_23_P23074	IFI44	4.05495
A_33_P3259203	TMEM255B	4.04491
A_33_P3245439	CD40	4.02318
A_24_P89891	TRAF1	4.01916
A_32_P107876	FRAS1	4.01847
A_21_P0005135	LOC102723649	4.01267
A_23_P45786	COL9A2	3.99032
A_21_P0005661	lnc-EFHA2-2	3.9864
A_23_P259741	SATB1	3.97118
A_23_P122863	GRB10	3.96395
A_24_P360206	PCDHA11	3.96307
A_32_P206839	LOC100288911	3.96006
A_23_P502081	MAGEC3	3.94344
A_24_P766716	CMKLR1	3.93866
A_23_P415974	ALDOB	3.92104
A_33_P3389634	CAPG	3.90246
A_23_P110941	GSTA4	3.89898
A_32_P198731	NEURL1B	3.8889
A_33_P3295655	APBA1	3.88794
A_24_P406060	RNF144B	3.86104
A_23_P150281	TP53I11	3.80688
A_33_P3369716	LOC100507195	3.7994
A_23_P41854	CARD6	3.79408
A_23_P217570	CAPN6	3.79214
A_24_P182494	DUSP10	3.78685
A_33_P3387691	SCML4	3.76291
A_23_P52121	PDZK1	3.75811
A_24_P411561	HAVCR2	3.75427
A_24_P303480	RAB32	3.74955
A_23_P386268	C4orf26	3.72095
A_23_P8108	HLA-DQB1	3.71501
A_23_P30603	DDO	3.69595
A_21_P0007489	LOC100507616	3.67616
A_33_P3415395	SPTLC3	3.66386
A_33_P3400273	SELL	3.65896
A_21_P0004564	lnc-AC008394.1-1	3.64523
A_23_P368934	FBRSL1	3.6353
A_33_P3287158	NLGN4X	3.63319
A_24_P236799	RAB31	3.61694
A_32_P70724	KDM5B	3.61272
A_23_P10194	SEZ6L2	3.60381
A_23_P420692	PPFIA4	3.60209
A_33_P3350094	PATL2	3.58771
A_33_P3386671	RORC	3.58271
A_33_P3395191	KCNMB2	3.56121
A_23_P21207	UBA7	3.51954
A_33_P3257903	GSTA4	3.5096
A_23_P370666	GLYATL1	3.50243
A_23_P331928	CD109	3.47013
A_23_P22647	FAM155B	3.46778
A_23_P17955	FBXL2	3.46172
A_24_P400172	LOC100130691	3.45963
A_33_P3867584	LINC01268	3.44543
A_33_P3362900	FAM228B	3.40936
A_23_P207445	MAP2K6	3.39144
A_23_P20392	PSD3	3.37297
A_23_P50508	PLA2G4C	3.34754
A_33_P3402404	SCN3B	3.31516
A_24_P941912	DTX3L	3.30696
A_23_P31273	AMPH	3.30638
A_23_P334727	NRG4	3.2782
A_21_P0014932	LOC100507006	3.26736
A_23_P422831	FAM189A2	3.26111
A_23_P392126	LYRM9	3.25756
A_33_P3330209	AUTS2	3.25358
A_23_P169978	ZNF608	3.24525
A_33_P3380652	ADAM28	3.24339
A_23_P414654	RAB37	3.24294
A_23_P54770	APOBR	3.22235
A_19_P00317053	lnc-HDAC2-2	3.21834
A_23_P1912	ZP1	3.21616
A_24_P98109	SNX10	3.21375
A_33_P3446495	FRMD4B	3.20964
A_23_P24157	PYROXD2	3.19778
A_33_P3408938	LILRP2	3.18878
A_33_P3215422	LYL1	3.18749
A_32_P351968	HLA-DMB	3.17485
A_33_P3254380	SLC9A7	3.14492
A_23_P431268	PLEKHA6	3.13445
A_23_P255104	LHFPL2	3.12108
A_32_P66364	PPP1R1C	3.10316
A_33_P3320159	GSDMC	3.10163
A_23_P132889	CRMP1	3.08643
A_33_P3351180		3.08585
A_23_P4592	SIGLEC6	3.08257
A_23_P135722	BTC	3.07662
A_33_P3366221	NTNG1	3.07177
A_21_P0003748	LOC101928864	3.06927
A_23_P215744	CTTNBP2	3.06379
A_23_P103672	NES	3.06044
A_23_P121657	HS3ST1	3.05982
A_23_P258769	HLA-DPB1	3.05193
A_23_P75786	SLC15A3	3.03684
A_24_P193295	RAB15	3.03625
A_21_P0012439	TRANK1	3.03281
A_33_P3383912	HLA-DRB3	3.02455
A_21_P0004772	LOC101927686	3.02413
A_21_P0010998	LOC283140	3.02331
A_23_P399116	WDR64	3.02144
A_33_P3402091	MERTK	3.0196
A_24_P10657	SLC44A2	3.01702
A_24_P687594	LIX1L	3.01587
A_23_P163682	RHBDF1	3.00963
A_33_P3405424	IL4I1	3.0096
A_24_P68079	TRANK1	3.00775
A_23_P214627	AIF1	3.00116
A_24_P135769	VWA5A	2.98253
A_23_P167983	HIST1H2AC	2.9809
A_21_P0008768	LOC101929641	2.9563
A_19_P00320226	LINC00894	2.95119
A_24_P40721	SPTLC3	2.94443
A_23_P170733	ANTXR2	2.94409
A_33_P3297390	C3orf79	2.93935
A_32_P134290	ZCCHC2	2.93021
A_33_P3343155	GNAQ	2.92622
A_23_P53193	SYTL2	2.92477
A_21_P0011804	LOC100507006	2.9156
A_21_P0014222	LOC100505501	2.91063
A_33_P3366053	ADPRH	2.89552
A_24_P192805	CARD17	2.89294
A_21_P0010270		2.8737
A_23_P137139	BTK	2.87074
A_23_P132159	USP18	2.86118
A_24_P802145	IRS1	2.84828
A_24_P287043	IFITM2	2.83577
A_33_P3242798	CPS1	2.83216
A_33_P3340847	CARD6	2.82258
A_24_P256380	WLS	2.81818
A_23_P100730	SKAP1	2.81392
A_21_P0007548	lnc-FAM113B-5	2.81311
A_33_P3645465	PDCD4-AS1	2.79788
A_33_P3413468	EDA2R	2.79367
A_23_P6263	MX2	2.79154
A_33_P3266993		2.78148
A_24_P54390	RASGRP3	2.77795
A_23_P40217	DOK5	2.77116
A_21_P0013766	XLOC_l2_015536	2.77049
A_33_P3420204	CRTC1	2.76724
A_23_P68669	CHODL	2.7607
A_33_P3220137	LHFPL1	2.75613
A_33_P3356811	LCE1E	2.74655
A_23_P254181	LINC01260	2.73885
A_23_P40240	CTSZ	2.73464
A_33_P3326588	TNFRSF10D	2.72746
A_23_P214330	SERPINB1	2.72683
A_19_P00813192	LOC643733	2.72668
A_23_P142447	MYO1F	2.72049
A_23_P55616	SLC14A1	2.72004
A_23_P47034	HHEX	2.71866
A_32_P46214	SLC9A9	2.71029
A_24_P17870	HCP5	2.70619
A_23_P38346	DHX58	2.70397
A_33_P3271635	HLA-DPB1	2.7028
A_33_P3271651	HLA-DPB1	2.69811
A_24_P75190	HBD	2.6965
A_23_P25475	SOAT2	2.69543
A_33_P3399363	GPR155	2.69346
A_21_P0014631	LOC101929787	2.69209
A_23_P112061	HGSNAT	2.69148
A_21_P0002064		2.68886
A_23_P70670	CD83	2.68749
A_23_P79251	EHD3	2.68613
A_21_P0014428	LOC101927372	2.685
A_23_P418785	STXBP5L	2.68091
A_24_P82749	CD37	2.67355
A_23_P10025	NELL2	2.67192
A_23_P41455	TRPC3	2.67148
A_21_P0000630	LOC643733	2.66779
A_33_P3277514	BTK	2.66328
A_24_P166443	HLA-DPB1	2.6588
A_23_P38732	CDH2	2.658
A_32_P91042	LOC100129034	2.65715
A_33_P3318288	CFH	2.65446
A_23_P23171	AGO4	2.65095
A_23_P49759	CCL1	2.64704
A_32_P134968	SPTB	2.64141
A_23_P163567	SMPD3	2.63191
A_21_P0007844	LOC100507616	2.62016
A_33_P3330952	ATP8A1	2.61986
A_21_P0011735	LOC100420587	2.61871
A_21_P0000059	APOBEC3H	2.61754
A_21_P0000039	DDHD2	2.61704
A_21_P0001549	LOC100131564	2.60793
A_21_P0000631	LOC643733	2.60652
A_23_P36888	PCED1B	2.59904
A_33_P3348288	RHOBTB1	2.59665
A_33_P3252834	PHLDA3	2.58626
A_33_P3366540	CSGALNACT1	2.5833
A_23_P253586	DOPEY2	2.57909
A_23_P60499	ZNF462	2.5789
A_33_P3365432	NCF4	2.5744
A_24_P288836	HLA-DPB2	2.5736
A_23_P213620	PPP2R2B	2.56182
A_23_P256735	CPQ	2.56006
A_32_P132317	GPR155	2.55884
A_23_P105794	EPSTI1	2.55569
A_23_P500501	FGFR3	2.55176
A_23_P73097	RGS20	2.55013
A_33_P3385775	ZNF703	2.54765
A_33_P3229417	NRG3	2.54328
A_33_P3262635	CECR1	2.53754
A_21_P0001216	lnc-C1orf186-1	2.53639
A_21_P0012834	THBS4	2.52932
A_33_P3355014	TMEM229B	2.529
A_21_P0006249	LOC101929382	2.52857
A_21_P0011346	XLOC_l2_004840	2.52544
A_21_P0014071	lnc-HIST2H2AA3-1	2.52212
A_33_P3317543	GTF2IRD2B	2.51313
A_23_P99661	ARHGEF40	2.51294
A_23_P250212	SGK223	2.51065
A_23_P157593	CHRNA6	2.50735
A_21_P0003813	LOC102723766	2.50659
A_33_P3415923	FMNL3	2.50617
A_23_P168771	CCDC146	2.50527
A_24_P481375	LOC100131564	2.50465
A_21_P0006549	lnc-APLN-1	2.50422
A_32_P59302	HIVEP3	2.50232
A_23_P11032	SLC9A7	2.49944
A_33_P3213337	C15orf53	2.49937
A_33_P3231414	LILRB1	2.48621
A_24_P211565	C1QTNF6	2.48475
A_23_P331748	CD33	2.47958
A_21_P0007545	lnc-ARID2-3	2.47569
A_21_P0010269	lnc-AF165138.7.1-3	2.47544
A_24_P160969	TP53I11	2.46384
A_23_P211207	ADARB1	2.45716
A_21_P0009165		2.45661
A_23_P401098	TTC39C	2.45301
A_23_P140427	EVL	2.4523
A_23_P85703	SOX13	2.4516
A_32_P452655	LGALS9C	2.45094
A_23_P381714	CA13	2.44801
A_23_P24586	ACCS	2.44253
A_33_P3214159	CDH2	2.44229
A_33_P3342056	TIGIT	2.4388
A_23_P137157	RENBP	2.43826
A_23_P166929	SERPINI1	2.43413
A_32_P88349	LOC730257	2.42922
A_33_P3212570	PYCARD-AS1	2.42899
A_23_P311895	CLIC5	2.42623
A_33_P3350858	TMCO5B	2.42387
A_24_P347378	ALOX5AP	2.41895
A_32_P218025	LOC100506253	2.41665
A_21_P0009690	LOC102725254	2.41453
A_24_P86240	BMP2K	2.4137
A_21_P0010769	ANKRD20A12P	2.4123
A_33_P3277890		2.41044
A_24_P15502		2.40973
A_24_P252945	CXCR5	2.40591
A_23_P379649	BMF	2.40553
A_21_P0007546	LOC100288798	2.40392
A_24_P356916	SLC13A3	2.40023
A_33_P3422289	lnc-TMED5-1	2.39793
A_23_P42306	HLA-DMA	2.39778
A_33_P3305758	CAPG	2.39332
A_33_P3365582	RASGRP3	2.39135
A_23_P163467	C15orf52	2.38786
A_21_P0000642	LINC00959	2.38768
A_23_P126278	CHIT1	2.38118
A_23_P216455	RLN2	2.36747
A_23_P54918	LDHD	2.36736
A_23_P105409	MAP3K12	2.36653
A_23_P217319	FGF13	2.36509
A_21_P0007544	LOC100288798	2.36022
A_21_P0000641	LINC00959	2.34733
A_32_P149298	KIAA1841	2.34648
A_21_P0001106		2.34588
A_23_P57417	MMP11	2.34322
A_23_P368996	LRRC56	2.34246
A_33_P3299285	FCRLB	2.34112
A_24_P85619		2.34016
A_23_P159255	PTPRM	2.33714
A_32_P181638	BVES	2.33287
A_23_P258612	ATP8A2	2.33035
A_33_P3361067	ABCG2	2.32805
A_23_P416774	CLIC5	2.32507
A_33_P3411328	LINC01136	2.3229
A_33_P3315385	MPPED2	2.32097
A_33_P3503937	LOC284581	2.30846
A_33_P3417626	ENHO	2.30737
A_23_P88865	CMTM3	2.30632
A_24_P16378	HGSNAT	2.30584
A_24_P354715	NT5E	2.30535
A_33_P3239455	GTF2IRD2B	2.30346
A_23_P358597	POPDC3	2.30265
A_21_P0009315	lnc-SLC35G3-1	2.30151
A_33_P3241661	LOC388780	2.29842
A_21_P0013370	LOC100506098	2.29767
A_33_P3235213	TIGIT	2.29626
A_23_P419213	KIAA1407	2.29453
A_24_P225679	IRS1	2.29345
A_24_P401739	ARHGAP17	2.28719
A_23_P153026	GAA	2.28644
A_33_P3278941	REC8	2.28543
A_33_P3359084	TAS1R3	2.28509
A_19_P00800061	LOC100289026	2.28135
A_21_P0009928	lnc-STK35-2	2.27551
A_33_P3540143	IL17RA	2.27429
A_23_P155688	SPINK2	2.27363
A_23_P209731	ARMC9	2.27113
A_33_P3424222	HLA-DQB1	2.26656
A_21_P0007547	LOC100288798	2.26633
A_23_P134835	CSGALNACT1	2.26501
A_33_P3363425	FRMD3	2.25832
A_21_P0000823	PAXBP1-AS1	2.25228
A_23_P62890	GBP1	2.25216
A_33_P3462422	THEMIS	2.25135
A_23_P58993	MOCS1	2.25113
A_23_P201319	DISP1	2.24869
A_24_P59667	JAK3	2.24847
A_21_P0014619	LOC101928953	2.24783
A_33_P3346801	BMF	2.24459
A_23_P423482	FAM81A	2.24123
A_23_P337729	TMEM180	2.24103
A_24_P103264	UGT8	2.24063
A_23_P61057	IL16	2.23928
A_33_P3412900	CBLN3	2.23811
A_23_P160992	FMO4	2.23759
A_33_P3314276	ASPHD1	2.23745
A_24_P393372	PACS2	2.23508
A_23_P14774	CTSH	2.23472
A_23_P73721	RRAGB	2.23369
A_23_P78762	HSD17B14	2.23251
A_23_P320242	KIAA1324L	2.23168
A_33_P3312509	ADAMTSL2	2.23125
A_23_P215634	IGFBP3	2.23093
A_23_P133902	PSORS1C1	2.22885
A_23_P106016	PRKD1	2.22731
A_33_P3315906	PTP4A3	2.22583
A_33_P3258782	AP1S2	2.22547
A_33_P3356846	MTX3	2.2243
A_23_P65357	SYNJ2BP	2.22347
A_23_P62764	CCDC28B	2.22058
A_23_P40956	GHRL	2.21971
A_33_P3215647	PCED1B	2.21968
A_21_P0001550	LOC100131564	2.21859
A_23_P113034	C10orf11	2.21814
A_23_P66017	PRRT2	2.21801
A_33_P3331491	LOC728392	2.20502
A_32_P166693	HEG1	2.20443
A_23_P133665	FRK	2.20192
A_23_P406616	CCDC71L	2.19841
A_23_P76245	SCN8A	2.19527
A_33_P3317558	WHAMMP3	2.19379
A_32_P123629	TTC39C	2.19346
A_33_P3404749	FMN1	2.19285
A_33_P3309551	PTPRD	2.18805
A_32_P95462	STXBP5L	2.18537
A_33_P3214343		2.18453
A_21_P0009313	LOC102724792	2.18449
A_33_P3303136	SERPINB6	2.18375
A_21_P0011039	LINC01252	2.18129
A_33_P3502914	ZDHHC8P1	2.18037
A_24_P50245	HLA-DMA	2.18
A_23_P342744	LIX1L	2.17759
A_23_P414978	NUDT14	2.17512
A_33_P3337981	FIG4	2.16897
A_24_P242646	CTSS	2.16764
A_33_P3306679	PLEKHG7	2.16491
A_32_P116660	RBM43	2.16434
A_33_P3416712	LOC400958	2.16327
A_21_P0000833	SENCR	2.16289
A_23_P396917	C11orf63	2.16271
A_23_P67198	CPAMD8	2.16212
A_23_P88678	C15orf27	2.16102
A_19_P00315584	LOC100130691	2.16054
A_21_P0013181	LOC100506098	2.15749
A_23_P65442	IRF9	2.1571
A_21_P0013727	LOC101928413	2.15533
A_23_P83751	C11orf63	2.15516
A_33_P3655775	TTC34	2.15465
A_23_P48936	SMAD3	2.15293
A_23_P217428	ARHGAP6	2.14887
A_24_P80532	CCNG2	2.14658
A_21_P0006078	LINC01410	2.14517
A_33_P3405334	GM2A	2.14491
A_21_P0001706	PLEKHO1	2.14382
A_23_P67529	KCNN4	2.14192
A_33_P3348011	TOB2P1	2.13803
A_33_P3252939	MYLK4	2.13239
A_33_P3299796	MAN1B1	2.13064
A_33_P3328360	MIRLET7BHG	2.13026
A_33_P3406873	NFASC	2.13025
A_23_P138541	AKR1C3	2.12457
A_33_P3314594	RAB37	2.12445
A_21_P0014012	PYCARD-AS1	2.12346
A_23_P379034	BAIAP2L2	2.12113
A_23_P80048	FER1L4	2.11652
A_33_P3245168	FAM71F2	2.11494
A_32_P347617	APOBEC3H	2.11434
A_33_P3282740	LINC00869	2.11221
A_33_P3490572	PM20D1	2.11185
A_23_P215479	CLIP2	2.11028
A_24_P925314	GM2A	2.11017
A_23_P436145	LOC100507431	2.10824
A_33_P3327847	SGPL1	2.10508
A_23_P17844	PVALB	2.10462
A_33_P3352887	LOC388692	2.10123
A_33_P3396766		2.10116
A_33_P3372727	SEMA5A	2.09973
A_21_P0013372	LOC100506098	2.09759
A_21_P0010670	LOC102723761	2.09659
A_23_P59616	GTF2IRD2	2.09653
A_32_P89827	TPTE2P6	2.09601
A_23_P101905	APC2	2.09549
A_32_P133767	C12orf42	2.09424
A_33_P3289150	HBB	2.09244
A_33_P3262020	C8G	2.09159
A_33_P3219398	ZNF521	2.09148
A_33_P3280721	WLS	2.0858
A_23_P70355	SERPINB6	2.08306
A_32_P8221	GRM8	2.08166
A_23_P15394	CD68	2.07858
A_21_P0001634	LOC102723817	2.07361
A_33_P3349651	SWAP70	2.07329
A_24_P944299	CDC42BPA	2.07286
A_23_P165061	AES	2.07233
A_33_P3257627		2.07183
A_23_P142849	RND3	2.07152
A_33_P3237220	FBXO24	2.07141
A_33_P3416797	OVOS2	2.07104
A_23_P145238	HIST1H2BK	2.06971
A_23_P203558	HBB	2.06855
A_24_P450285	CCDC153	2.06746
A_33_P3329898	STARD9	2.06569
A_32_P214340	lnc-AKIRIN1-1	2.06538
A_21_P0008874	LINC00920	2.06122
A_24_P271323	SLC2A10	2.06012
A_21_P0010830	SGMS1-AS1	2.05943
A_33_P3209537	EBF4	2.05667
A_23_P125596	RPS6KA6	2.05587
A_33_P3250268	GOLGA6L7P	2.05346
A_21_P0000647	LGALS17A	2.05321
A_23_P159027	ZNF521	2.05244
A_33_P3385870	CCNG2	2.05122
A_32_P87697	HLA-DRA	2.05073
A_24_P280113	IL13RA1	2.05059
A_23_P165042	LOC100129935	2.04986
A_21_P0011299	XLOC_l2_004595	2.04881
A_23_P157628	DEFB4A	2.04496
A_21_P0001723		2.04348
A_24_P228875	ARHGEF6	2.04245
A_24_P335305	OAS3	2.04213
A_19_P00320685		2.03948
A_32_P154830	OSTM1	2.03812
A_33_P3268487	ABAT	2.03811
A_23_P116614	ME3	2.03629
A_33_P3304516	ZNFX1	2.03621
A_32_P100109	REPS2	2.03573
A_23_P94230	LY96	2.03565
A_24_P171873	FBXO4	2.03523
A_23_P360804	CPNE5	2.03184
A_23_P60210	RLN1	2.03162
A_23_P139260	SLC22A18	2.02849
A_24_P339514	CYP2B6	2.02739
A_21_P0014889	LOC100507431	2.02503
A_23_P108835	YPEL5	2.025
A_23_P25964	GALC	2.02489
A_24_P354724	TAGAP	2.0231
A_21_P0007850	LOC101929132	2.02033
A_33_P3281408	YPEL5	2.02
A_33_P3294533	PRKCB	2.0195
A_24_P778906	ANKRD20A12P	2.01608
A_23_P214244	ENPP5	2.01471
A_23_P431569	LOC100049716	2.01449
A_23_P215154	NUB1	2.01441
A_33_P3227904	SLC25A34	2.01304
A_33_P3257165	YPEL1	2.01254
A_33_P3337931		2.0117
A_24_P182947	GCSAM	2.01037
A_19_P00322118	LOC728730	2.01012
A_23_P29953	IL15	2.00882
A_23_P3014	RNASE6	2.00868
A_23_P135164	UAP1L1	2.00818
A_23_P217384	AP1S2	2.00812
A_21_P0013371	LOC100506098	2.00319
A_23_P71821	PBX3	2.00292
A_33_P3399768	LINC01160	2.00183
A_33_P3238690	TET2	2.00136
A_21_P0009748		2.00091
A_32_P75581	BHLHE22	2.00078
