# Supplementary material for: Dual EZH2 and G9a inhibition suppresses multiple myeloma cell proliferation by regulating the interferon signal and IRF4-MYC axis
Source: Cell Death Discov. 2021 Jan 12;7:7. doi: 10.1038/s41420-020-00400-0 (PMC7803977; doi:10.1038/s41420-020-00400-0)
Supplement: Supplementary file 21 — Supplementary Table 10 [file 41420_2020_400_MOESM21_ESM.xlsx]

## Sheet: Sheet1
Supplementary Table S10. Genes whose expression was upregulated by GSK126 + UNC0638 in MM.1S cells
Probe name	Gene symbol	Fold change
A_23_P118203	ZG16B	59.7455
A_33_P3246833	IL1RN	59.7395
A_23_P201211	FCRL5	51.094
A_23_P34644	FCGR2B	35.5844
A_24_P382319	CEACAM1	33.9605
A_23_P63209	HSD11B1	30.197
A_21_P0012365		27.9139
A_23_P214208	CNR1	24.0679
A_33_P3338121	LAMB3	22.8754
A_23_P212715	CBLB	22.8299
A_23_P52266	IFIT1	22.8037
A_23_P331049	DPYSL4	21.9236
A_23_P21560	FAM49A	20.8274
A_23_P89431	CCL2	18.6861
A_33_P3295655	APBA1	17.5668
A_32_P70724	KDM5B	17.521
A_23_P161297	OGDHL	17.4201
A_33_P3226212	JAM2	17.4153
A_23_P254507	HOPX	16.7052
A_21_P0010998	LOC283140	16.3525
A_24_P235266	GRB10	16.1932
A_33_P3372099	DDIT4L	14.7476
A_33_P3387691	SCML4	14.612
A_33_P3401826	CMPK2	14.5367
A_23_P13382	LSP1	14.1367
A_23_P302672	DDIT4L	14.078
A_32_P188860	IL17RD	13.8173
A_23_P386268	C4orf26	12.7641
A_24_P732099	HBBP1	12.6675
A_23_P110941	GSTA4	12.6336
A_23_P259741	SATB1	12.3115
A_33_P3406866	NFASC	12.2767
A_23_P124108	ITGAM	11.658
A_24_P276576	FCRLA	11.5904
A_23_P66881	RGS9	11.5833
A_23_P46039	FCRLA	11.5051
A_23_P66682	HOXB6	11.4193
A_23_P6909	ACKR4	11.4111
A_23_P113283	ZMAT3	11.1299
A_33_P3257903	GSTA4	11.1095
A_33_P3865368	LOC254896	10.5161
A_33_P3423365	GSN	10.3601
A_23_P71316	RBPMS	10.2398
A_19_P00800061	LOC100289026	10.1294
A_23_P84736	CTNNA2	10.0688
A_23_P165061	AES	10.032
A_23_P30254	PLK2	9.95528
A_21_P0005052	lnc-HDAC2-1	9.94155
A_33_P3399064	RNA5-8S5	9.81714
A_21_P0010997	LOC283140	9.63352
A_23_P163682	RHBDF1	9.61424
A_32_P198731	NEURL1B	9.51647
A_23_P6263	MX2	9.4638
A_23_P4592	SIGLEC6	9.39642
A_23_P87049	SORL1	9.38222
A_32_P107876	FRAS1	9.35477
A_33_P3875565	LINC01432	9.17611
A_33_P3211198	NCMAP	9.16867
A_33_P3318288	CFH	9.0681
A_23_P212354	CCR2	9.04423
A_23_P17663	MX1	8.94342
A_23_P20068	GRM3	8.887
A_33_P3389634	CAPG	8.83849
A_33_P3315385	MPPED2	8.73567
A_21_P0002658	LOC100288911	8.51596
A_23_P422831	FAM189A2	8.47888
A_23_P368934	FBRSL1	8.4574
A_23_P75769	MS4A4A	8.42956
A_23_P47924	PTPRR	8.38945
A_32_P184394	TFEC	8.33349
A_23_P392126	LYRM9	8.30938
A_23_P201047	THBS3	8.26075
A_23_P103765	FCER1A	8.24093
A_33_P3409513	MAPK11	8.21755
A_19_P00322333	LOC101059954	8.09369
A_23_P10194	SEZ6L2	8.06688
A_32_P206839	LOC100288911	7.95013
A_23_P88589	NR2F2	7.92811
A_23_P170733	ANTXR2	7.90811
A_23_P374082	ADAM19	7.89281
A_23_P162288	MYO1A	7.83042
A_23_P41854	CARD6	7.80837
A_33_P3221408	NTNG1	7.79639
A_23_P32233	KLF4	7.70822
A_23_P128993	GZMH	7.67933
A_33_P3312509	ADAMTSL2	7.59553
A_23_P215048	KIAA0408	7.57431
A_23_P71270	AZGP1	7.57333
A_21_P0010769	ANKRD20A12P	7.55594
A_33_P3402404	SCN3B	7.53855
A_24_P287043	IFITM2	7.50589
A_24_P687594	LIX1L	7.45607
A_23_P366366	SCRN1	7.44517
A_23_P45786	COL9A2	7.43965
A_33_P3343155	GNAQ	7.4346
A_23_P150281	TP53I11	7.3688
A_23_P23074	IFI44	7.27468
A_23_P57036	CD40	7.25993
A_23_P167983	HIST1H2AC	7.23877
A_33_P3287158	NLGN4X	7.21623
A_19_P00322332	LOC101059954	7.21214
A_24_P49260	SPTLC3	7.19881
A_23_P420692	PPFIA4	7.19266
A_19_P00316371	LOC100506178	7.17374
A_23_P47034	HHEX	7.17029
A_24_P260443	THBS4	7.15003
A_23_P259611	NME8	7.11189
A_23_P167017	POPDC2	7.10676
A_33_P3330209	AUTS2	7.02437
A_33_P3356811	LCE1E	6.93758
A_19_P00317953	LOC101059954	6.91408
A_23_P122863	GRB10	6.8794
A_24_P236799	RAB31	6.87884
A_33_P3340847	CARD6	6.8568
A_32_P156851	RCAN2	6.77386
A_23_P58588	SLIT3	6.74124
A_23_P381714	CA13	6.68448
A_24_P802145	IRS1	6.64168
A_33_P3589543	lnc-RASSF7-1	6.5613
A_33_P3381870	DMTN	6.54661
A_23_P1962	RARRES3	6.46711
A_24_P778906	ANKRD20A12P	6.41697
A_23_P3592	HSF4	6.41573
A_24_P182494	DUSP10	6.41407
A_33_P3284453	SOGA3	6.34778
A_33_P3366053	ADPRH	6.34575
A_23_P57417	MMP11	6.33816
A_23_P250302	CCR3	6.31977
A_33_P3415395	SPTLC3	6.29994
A_32_P134968	SPTB	6.29725
A_23_P431268	PLEKHA6	6.2925
A_33_P3395191	KCNMB2	6.28606
A_33_P3402091	MERTK	6.28502
A_23_P331928	CD109	6.26286
A_23_P214330	SERPINB1	6.22855
A_23_P17955	FBXL2	6.22696
A_23_P217570	CAPN6	6.16168
A_33_P3224710	TFEC	6.1513
A_23_P70688	LY86	6.09534
A_23_P415706	GPR133	6.06295
A_23_P47904	CCDC65	6.04067
A_23_P137984	S100A10	5.91037
A_33_P3214948	SPOCK2	5.89927
A_21_P0001146		5.87144
A_23_P254353	NOXA1	5.83806
A_33_P3254380	SLC9A7	5.7785
A_33_P3293573	VPS37D	5.75257
A_23_P152047	SCAMP5	5.72006
A_33_P3399363	GPR155	5.67124
A_21_P0001634	LOC102723817	5.66758
A_23_P215744	CTTNBP2	5.65806
A_23_P78762	HSD17B14	5.65798
A_24_P365767	CYBB	5.63451
A_33_P3474319	SLC37A2	5.6297
A_24_P17870	HCP5	5.60585
A_33_P3446495	FRMD4B	5.59944
A_21_P0006249	LOC101929382	5.59936
A_33_P3369716	LOC100507195	5.59659
A_23_P434398	TXLNB	5.59611
A_33_P3259203	TMEM255B	5.54721
A_33_P3245439	CD40	5.53002
A_33_P3380652	ADAM28	5.5207
A_19_P00813077	FAM228B	5.50443
A_23_P205997	APH1B	5.50215
A_24_P98109	SNX10	5.49612
A_24_P400172	LOC100130691	5.49448
A_23_P213620	PPP2R2B	5.48255
A_23_P259344	CECR6	5.47698
A_33_P3420204	CRTC1	5.45447
A_33_P3252834	PHLDA3	5.44683
A_33_P3348288	RHOBTB1	5.41766
A_23_P414654	RAB37	5.40642
A_23_P21207	UBA7	5.39271
A_33_P3268487	ABAT	5.3558
A_21_P0000039	DDHD2	5.35423
A_23_P334727	NRG4	5.33232
A_23_P53193	SYTL2	5.33146
A_23_P153026	GAA	5.3222
A_32_P66364	PPP1R1C	5.30547
A_23_P158096	COL27A1	5.2801
A_24_P360206	PCDHA11	5.26468
A_23_P342744	LIX1L	5.26064
A_24_P343233	HLA-DRB1	5.23617
A_23_P135722	BTC	5.23354
A_33_P3390778	TRIM46	5.21312
A_24_P911676	SOX4	5.20036
A_21_P0014932	LOC100507006	5.14312
A_33_P3231414	LILRB1	5.12715
A_23_P10025	NELL2	5.12662
A_33_P3326588	TNFRSF10D	5.12437
A_23_P40240	CTSZ	5.12321
A_23_P216455	RLN2	5.11513
A_24_P40721	SPTLC3	5.11512
A_23_P137381	ID3	5.10654
A_24_P193295	RAB15	5.10002
A_23_P501933	CACNG6	5.0865
A_33_P3355014	TMEM229B	5.08306
A_23_P88865	CMTM3	5.07048
A_33_P3283611	IFIT3	5.06795
A_24_P370472	HLA-DRB4	5.0308
A_24_P89891	TRAF1	5.01952
A_32_P132317	GPR155	4.98933
A_23_P50508	PLA2G4C	4.98313
A_24_P135769	VWA5A	4.98301
A_23_P121657	HS3ST1	4.97926
A_21_P0012439	TRANK1	4.96606
A_24_P16124	IFITM4P	4.93866
A_24_P303480	RAB32	4.93267
A_21_P0007489	LOC100507616	4.91175
A_33_P3307363	LPHN2	4.9116
A_32_P166693	HEG1	4.9108
A_23_P8108	HLA-DQB1	4.89707
A_23_P45099	HLA-DRB5	4.8887
A_23_P73097	RGS20	4.87639
A_23_P20392	PSD3	4.85983
A_23_P88678	C15orf27	4.85697
A_23_P142849	RND3	4.85454
A_23_P155477	C3orf18	4.83391
A_23_P79251	EHD3	4.83103
A_33_P3389653	PDE4D	4.82729
A_24_P68079	TRANK1	4.81758
A_23_P211207	ADARB1	4.8105
A_19_P00319971	SMIM2-AS1	4.80209
A_33_P3382296	FGF13-AS1	4.75975
A_24_P271323	SLC2A10	4.75582
A_33_P3266993		4.74828
A_33_P3236661	PCDH9	4.71601
A_33_P3305758	CAPG	4.71195
A_24_P256380	WLS	4.69946
A_33_P3362900	FAM228B	4.66633
A_24_P347378	ALOX5AP	4.66454
A_33_P3676515	SSR4P1	4.65855
A_23_P255104	LHFPL2	4.64913
A_23_P17844	PVALB	4.62628
A_23_P20697	ADAMTSL2	4.59778
A_19_P00813192	LOC643733	4.59706
A_33_P3386671	RORC	4.59626
A_33_P3347241	ANKRD20A12P	4.59606
A_21_P0014222	LOC100505501	4.57881
A_33_P3366540	CSGALNACT1	4.57142
A_23_P207445	MAP2K6	4.56976
A_24_P33982	MILR1	4.55894
A_33_P3405424	IL4I1	4.53504
A_23_P209731	ARMC9	4.5286
A_23_P166929	SERPINI1	4.50586
A_21_P0003748	LOC101928864	4.49169
A_23_P160318	COL16A1	4.48497
A_23_P30736	HLA-DOB	4.47493
A_23_P311895	CLIC5	4.46184
A_23_P169978	ZNF608	4.44763
A_23_P416774	CLIC5	4.43596
A_32_P79190	ANKRD20A12P	4.43403
A_32_P83845	HEY1	4.41019
A_23_P215634	IGFBP3	4.39212
A_23_P159255	PTPRM	4.38967
A_32_P134290	ZCCHC2	4.38652
A_23_P24433	CTSF	4.3585
A_23_P137543	ZNF362	4.35816
A_23_P214244	ENPP5	4.35662
A_21_P0000630	LOC643733	4.32302
A_32_P351968	HLA-DMB	4.31339
A_24_P941912	DTX3L	4.3095
A_19_P00320226	LINC00894	4.30797
A_23_P415974	ALDOB	4.30509
A_19_P00315584	LOC100130691	4.29007
A_23_P112634	SMIM14	4.28966
A_33_P3413468	EDA2R	4.28052
A_23_P67896	SCN3A	4.27021
A_33_P3867584	LINC01268	4.25903
A_23_P201319	DISP1	4.2418
A_23_P15889	CBLN2	4.22248
A_32_P59302	HIVEP3	4.22082
A_23_P72737	IFITM1	4.21991
A_23_P250212	SGK223	4.21972
A_33_P3331491	LOC728392	4.18871
A_23_P142447	MYO1F	4.17786
A_32_P452655	LGALS9C	4.17524
A_23_P87545	IFITM3	4.16316
A_21_P0011804	LOC100507006	4.1624
A_23_P54918	LDHD	4.1516
A_23_P24157	PYROXD2	4.14821
A_23_P24586	ACCS	4.14771
A_23_P257003	PCSK5	4.14031
A_23_P132159	USP18	4.1379
A_24_P280113	IL13RA1	4.13063
A_33_P3262789	REEP6	4.12482
A_23_P99661	ARHGEF40	4.12453
A_23_P358597	POPDC3	4.09311
A_32_P38623	PPP1R9A	4.09151
A_23_P100730	SKAP1	4.07292
A_23_P212497	ACAD11	4.07285
A_33_P3324495	ZFP41	4.07071
A_23_P124190	TRIM34	4.0675
A_24_P350576	TNIK	4.03831
A_23_P33364	SH3D19	4.02564
A_24_P103264	UGT8	4.0157
A_23_P70670	CD83	4.01555
A_21_P0014631	LOC101929787	4.01177
A_23_P215479	CLIP2	4.00302
A_23_P419213	KIAA1407	3.99435
A_33_P3328360	MIRLET7BHG	3.99335
A_33_P3462422	THEMIS	3.99064
A_24_P192805	CARD17	3.97058
A_33_P3314594	RAB37	3.95306
A_23_P368996	LRRC56	3.93797
A_23_P38346	DHX58	3.92912
A_21_P0000631	LOC643733	3.91756
A_23_P133902	PSORS1C1	3.91203
A_23_P252306	ID1	3.90897
A_23_P379649	BMF	3.88418
A_23_P40174	MMP9	3.87904
A_33_P3322814	NTRK3	3.86721
A_23_P393645	ADAMTS13	3.86409
A_33_P3268910	SPRY1	3.86279
A_23_P11032	SLC9A7	3.85624
A_23_P161076	CD2	3.85577
A_23_P66017	PRRT2	3.85197
A_24_P354715	NT5E	3.84787
A_33_P3666884	PNPLA7	3.84445
A_33_P3213029	RNF43	3.84257
A_24_P15502		3.83967
A_23_P256735	CPQ	3.83369
A_24_P225679	IRS1	3.82787
A_23_P168771	CCDC146	3.82712
A_21_P0004564	lnc-AC008394.1-1	3.81886
A_33_P3423941	IFITM1	3.80957
A_23_P23171	AGO4	3.80767
A_23_P155688	SPINK2	3.79549
A_23_P141362	FZD2	3.78716
A_32_P91042	LOC100129034	3.78485
A_21_P0006078	LINC01410	3.78272
A_21_P0011346	XLOC_l2_004840	3.76727
A_23_P113034	C10orf11	3.76461
A_23_P156907	SOBP	3.75253
A_23_P52121	PDZK1	3.74646
A_33_P3309551	PTPRD	3.7408
A_23_P126278	CHIT1	3.72923
A_23_P134835	CSGALNACT1	3.72437
A_24_P149036	DPYSL3	3.71969
A_21_P0002064		3.71725
A_33_P3238690	TET2	3.69873
A_32_P10396	WDFY3	3.6978
A_23_P65262	N4BP2L2	3.68696
A_21_P0001549	LOC100131564	3.67741
A_23_P83028	RECK	3.67472
A_32_P75581	BHLHE22	3.67446
A_33_P3385775	ZNF703	3.6709
A_23_P22647	FAM155B	3.6673
A_23_P54770	APOBR	3.66223
A_33_P3400273	SELL	3.65787
A_33_P3391796	NOG	3.65604
A_33_P3214159	CDH2	3.65209
A_23_P132889	CRMP1	3.6417
A_24_P382489	SLC27A1	3.64069
A_33_P3239455	GTF2IRD2B	3.63834
A_23_P502081	MAGEC3	3.63775
A_23_P254181	LINC01260	3.63726
A_23_P422724	PPIC	3.6311
A_33_P3229417	NRG3	3.62504
A_21_P0006580	SLC9A7	3.62382
A_23_P320242	KIAA1324L	3.62345
A_23_P89570	ZMYND15	3.61995
A_24_P11462	AZIN2	3.61964
A_24_P70183	MYH11	3.61183
A_24_P385313	PTPRF	3.60849
A_21_P0008517	LOC100506476	3.60137
A_21_P0000059	APOBEC3H	3.59834
A_33_P3227904	SLC25A34	3.5916
A_23_P68669	CHODL	3.58713
A_21_P0009690	LOC102725254	3.58617
A_23_P75786	SLC15A3	3.58068
A_23_P102706	SNPH	3.57887
A_24_P134356	BTBD3	3.57353
A_23_P144476	SPRY1	3.57314
A_23_P819	ISG15	3.56717
A_33_P3223592	APOE	3.56251
A_23_P502747	RASAL2	3.55224
A_23_P67198	CPAMD8	3.54361
A_21_P0001106		3.54241
A_24_P211565	C1QTNF6	3.5409
A_23_P112061	HGSNAT	3.54071
A_24_P54390	RASGRP3	3.53506
A_32_P69368	ID2	3.52625
A_23_P38732	CDH2	3.52416
A_33_P3283122	WWC2	3.51975
A_23_P58993	MOCS1	3.51626
A_23_P145238	HIST1H2BK	3.51401
A_23_P330788	IQSEC2	3.51225
A_21_P0000823	PAXBP1-AS1	3.51072
A_23_P398189	IGSF11	3.50655
A_23_P65532	PELI2	3.50636
A_24_P59667	JAK3	3.50566
A_33_P3456233	LINC01573	3.50086
A_33_P3415923	FMNL3	3.48595
A_23_P103672	NES	3.48589
A_23_P27133	KRT15	3.47476
A_23_P371266	DNM3	3.47016
A_33_P3381666	ABLIM2	3.46991
A_23_P160992	FMO4	3.46793
A_33_P3645465	PDCD4-AS1	3.46185
A_33_P3220137	LHFPL1	3.45926
A_23_P41455	TRPC3	3.45582
A_33_P3330211	AUTS2	3.43953
A_33_P3540143	IL17RA	3.43731
A_21_P0006670	PARD3-AS1	3.43691
A_23_P59616	GTF2IRD2	3.43207
A_33_P3296205	TSC22D1	3.43202
A_33_P3350094	PATL2	3.42899
A_33_P3336715	GABRB2	3.42792
A_23_P97141	RGS1	3.42582
A_23_P1912	ZP1	3.41973
A_23_P55616	SLC14A1	3.41953
A_33_P3215422	LYL1	3.41368
A_33_P3366221	NTNG1	3.41257
A_23_P258769	HLA-DPB1	3.40924
A_24_P160969	TP53I11	3.40785
A_23_P379034	BAIAP2L2	3.39847
A_21_P0005661	lnc-EFHA2-2	3.39749
A_23_P24129	DKK1	3.39735
A_23_P48936	SMAD3	3.39393
A_32_P347617	APOBEC3H	3.38766
A_23_P76245	SCN8A	3.38498
A_21_P0005135	LOC102723649	3.38216
A_23_P404606	CREBRF	3.37923
A_23_P60499	ZNF462	3.37764
A_23_P428129	CDKN1C	3.37105
A_33_P3342126	PRDM8	3.36508
A_21_P0010270		3.36044
A_23_P15174	MT1F	3.35994
A_23_P330461	TMC4	3.35929
A_33_P3289865	PLCL1	3.35751
A_33_P3212754	NUTM2F	3.33985
A_21_P0010670	LOC102723761	3.33537
A_33_P3396766		3.3352
A_23_P20443	LZTS1	3.3338
A_33_P3297390	C3orf79	3.33131
A_33_P3317543	GTF2IRD2B	3.32902
A_23_P104464	ALOX5	3.32898
A_23_P30603	DDO	3.32618
A_33_P3348011	TOB2P1	3.32291
A_21_P0014423		3.32089
A_23_P259207	THNSL2	3.31377
A_23_P370666	GLYATL1	3.29987
A_33_P3344831	TMEM45A	3.29586
A_19_P00317053	lnc-HDAC2-2	3.29386
A_23_P211957	TGFBR2	3.293
A_24_P393372	PACS2	3.27764
A_33_P3321050	PHACTR2	3.25826
A_24_P766716	CMKLR1	3.25757
A_24_P212024		3.25744
A_23_P58396	PDGFC	3.25053
A_33_P3315906	PTP4A3	3.24604
A_23_P406616	CCDC71L	3.2406
A_33_P3378126	FBXO32	3.2396
A_33_P3212570	PYCARD-AS1	3.23889
A_23_P157593	CHRNA6	3.23588
A_21_P0014071	lnc-HIST2H2AA3-1	3.23225
A_24_P82749	CD37	3.2298
A_23_P137470	SIPA1L2	3.22926
A_32_P133767	C12orf42	3.21563
A_23_P60210	RLN1	3.20233
A_33_P3305173	RGAG4	3.19873
A_23_P257164	AMT	3.19872
A_23_P431569	LOC100049716	3.19606
A_33_P3239587	MXRA7	3.19553
A_33_P3422289	lnc-TMED5-1	3.19394
A_33_P3408938	LILRP2	3.19208
A_23_P56938	REL	3.19136
A_33_P3327847	SGPL1	3.18811
A_33_P3384835	LOC101927100	3.18202
A_33_P3228072	NPHP3	3.18102
A_23_P143143	ID2	3.17694
A_24_P481375	LOC100131564	3.17117
A_23_P383118	ZSWIM5	3.17114
A_33_P3286937	PPP1R9A	3.16921
A_24_P857624	TNRC6C-AS1	3.16813
A_23_P98686	ATHL1	3.16395
A_23_P40217	DOK5	3.16388
A_33_P3383912	HLA-DRB3	3.16164
A_23_P143650	DUSP18	3.15996
A_23_P85703	SOX13	3.15812
A_23_P59261	TPBG	3.15422
A_32_P218025	LOC100506253	3.1518
A_23_P83751	C11orf63	3.14742
A_33_P3385870	CCNG2	3.13928
A_24_P70002	LATS2	3.13923
A_21_P0006549	lnc-APLN-1	3.13628
A_33_P3235420	RASSF6	3.13618
A_24_P925062	MXRA7	3.13479
A_23_P500501	FGFR3	3.13241
A_32_P61684	PAG1	3.12892
A_24_P234732	MXD4	3.12718
A_21_P0013370	LOC100506098	3.12665
A_33_P3417626	ENHO	3.12407
A_32_P46214	SLC9A9	3.1195
A_23_P98995	CALCOCO1	3.118
A_33_P3271651	HLA-DPB1	3.11646
A_24_P944299	CDC42BPA	3.11624
A_21_P0001723		3.11139
A_23_P25964	GALC	3.11107
A_24_P40551	BEX4	3.11101
A_21_P0000728	RASSF8-AS1	3.10753
A_24_P80532	CCNG2	3.10684
A_21_P0014012	PYCARD-AS1	3.09837
A_23_P139260	SLC22A18	3.09812
A_33_P3399208	HLA-B	3.09581
A_24_P515319	FAM90A7P	3.09383
A_24_P411561	HAVCR2	3.08873
A_33_P3280721	WLS	3.08735
A_33_P3379371	RYK	3.08333
A_23_P423482	FAM81A	3.07716
A_23_P38154	FDXR	3.07662
A_21_P0014195		3.0764
A_23_P104762	YAP1	3.07571
A_23_P71867	IL11RA	3.07505
A_23_P105794	EPSTI1	3.07227
A_23_P401098	TTC39C	3.06973
A_33_P3381454	C1orf56	3.06679
A_24_P521994	KLHL24	3.06436
A_32_P100109	REPS2	3.06242
A_23_P201459	IFI6	3.06023
A_33_P3379967	HLA-F	3.05905
A_24_P402588	BCL11A	3.04914
A_33_P3377005	LMNTD2	3.04851
A_32_P47988	CAMK2D	3.04836
A_24_P928510	THEM4	3.04509
A_33_P3238685	TET2	3.04396
A_23_P156284	DBN1	3.04275
A_33_P3329898	STARD9	3.03808
A_23_P212339	FYCO1	3.03741
A_24_P16378	HGSNAT	3.0337
A_23_P57236	GGT7	3.03349
A_33_P3365988	TGFB2-AS1	3.03316
A_21_P0007545	lnc-ARID2-3	3.02902
A_23_P416894	GSAP	3.02783
A_23_P205738	BCL11B	3.0277
A_32_P424761	MYRFL	3.02564
A_24_P86240	BMP2K	3.02193
A_33_P3330952	ATP8A1	3.01479
A_33_P3294533	PRKCB	3.01384
A_23_P417942	FNBP1L	3.01188
A_33_P3209741	KATNAL2	3.005
A_33_P3250612	MOCS1	2.99862
A_23_P128919	LGALS3	2.99859
A_23_P354074	LYST	2.99498
A_33_P3365582	RASGRP3	2.99494
A_33_P3626301	DPY19L2P1	2.9915
A_21_P0005172	LINC00472	2.98563
A_23_P429998	FOSB	2.98351
A_23_P31273	AMPH	2.98326
A_23_P137157	RENBP	2.9808
A_21_P0007694	lnc-BHLHE41-2	2.98031
A_33_P3388948	SNX30	2.97511
A_21_P0007544	LOC100288798	2.97466
A_32_P123629	TTC39C	2.96626
A_23_P319583	RIMS3	2.96441
A_23_P217428	ARHGAP6	2.96354
A_23_P331748	CD33	2.9635
A_23_P399116	WDR64	2.95726
A_23_P200801	PDE4DIP	2.95648
A_23_P112774	PTP4A3	2.95562
A_33_P3409159	SLC22A23	2.95374
A_19_P00319682	LRRFIP1	2.95104
A_23_P110571	MAST4	2.94384
A_23_P39076	RRAS	2.94337
A_32_P197340	ERICH2	2.93924
A_33_P3282740	LINC00869	2.93831
A_23_P108835	YPEL5	2.93539
A_23_P215549	PON3	2.93223
A_23_P93302	GABBR1	2.93109
A_19_P00807411	RNF180	2.928
A_24_P288836	HLA-DPB2	2.92662
A_33_P3412900	CBLN3	2.92495
A_21_P0013372	LOC100506098	2.92164
A_23_P87560	BTG1	2.9214
A_33_P3400374	HELZ2	2.92074
A_33_P3220723	KIAA0922	2.91958
A_21_P0007546	LOC100288798	2.91508
A_21_P0013181	LOC100506098	2.91398
A_32_P88349	LOC730257	2.91263
A_23_P109881	ITIH4	2.91061
A_33_P3349702	LOC400927	2.9106
A_24_P113131	BZRAP1	2.91025
A_24_P787947	YPEL2	2.90845
A_23_P79302	LYPD6B	2.90747
A_23_P119353	RASIP1	2.90427
A_23_P133665	FRK	2.90283
A_23_P18939	RASA1	2.90245
A_24_P659836	SYCE3	2.90078
A_21_P0013371	LOC100506098	2.89985
A_32_P214340	lnc-AKIRIN1-1	2.8976
A_33_P3271635	HLA-DPB1	2.89755
A_24_P166443	HLA-DPB1	2.89645
A_23_P218817	CPT1B	2.89549
A_33_P3502914	ZDHHC8P1	2.89447
A_33_P3349651	SWAP70	2.88599
A_33_P3655775	TTC34	2.88191
A_32_P149298	KIAA1841	2.8795
A_23_P52067	GRHL3	2.86293
A_33_P3354569	GPD2	2.86048
A_21_P0007548	lnc-FAM113B-5	2.85894
A_23_P45999	FBXO2	2.85828
A_33_P3372727	SEMA5A	2.85049
A_21_P0013766	XLOC_l2_015536	2.84849
A_23_P59637	DOCK4	2.84797
A_23_P139912	IGFBP6	2.84606
A_24_P293114	SPTBN4	2.84416
A_33_P3257165	YPEL1	2.84335
A_21_P0012238	PIK3CA	2.83994
A_33_P3237899	CHN2	2.83759
A_23_P80048	FER1L4	2.83557
A_21_P0008768	LOC101929641	2.83069
A_23_P43476	VLDLR	2.82569
A_33_P3279831	PNRC1	2.82524
A_33_P3278941	REC8	2.82072
A_24_P743802	ZNF618	2.82048
A_23_P144458	CAMK2D	2.82026
A_21_P0010269	lnc-AF165138.7.1-3	2.81936
A_24_P208345	SLC45A3	2.81571
A_23_P71821	PBX3	2.81366
A_21_P0007844	LOC100507616	2.81226
A_24_P401739	ARHGAP17	2.81085
A_33_P3365432	NCF4	2.8083
A_24_P65060	MEX3B	2.80155
A_24_P759477	ITGB8	2.79856
A_33_P3239287	CHD3	2.79556
A_33_P3251430	NRIP1	2.79548
A_19_P00320407	LOC100506047	2.79385
A_23_P126844	TNFRSF25	2.78631
A_23_P217319	FGF13	2.78397
A_19_P00322118	LOC728730	2.78395
A_24_P943781	CPED1	2.78284
A_33_P3363425	FRMD3	2.78222
A_33_P3216890	PAG1	2.78203
A_33_P3240532	RGL1	2.7805
A_23_P500381	HTR7	2.77572
A_23_P428248	TTC21A	2.77537
A_33_P3320159	GSDMC	2.77508
A_23_P116614	ME3	2.77
A_23_P16976	ANXA4	2.76988
A_33_P3299285	FCRLB	2.76739
A_33_P3209537	EBF4	2.76644
A_33_P3379811	C12orf77	2.76595
A_23_P139704	DUSP6	2.7596
A_24_P8109	ANO9	2.75737
A_33_P3258782	AP1S2	2.75372
A_33_P3424222	HLA-DQB1	2.75253
A_23_P109488	PIK3IP1	2.75201
A_33_P3394868	SMIM1	2.75154
A_23_P144054	PRKCD	2.7507
A_21_P0004772	LOC101927686	2.74924
A_23_P144807	43716	2.74844
A_24_P83379	WDFY3	2.74644
A_33_P3503937	LOC284581	2.74639
A_33_P3244283	CAMK2N2	2.74294
A_23_P213602	CSNK1G3	2.73972
A_33_P3309491	PTPRU	2.73949
A_23_P253586	DOPEY2	2.73913
A_33_P3251369	GAB3	2.73739
A_33_P3281408	YPEL5	2.73721
A_32_P171313	GNB4	2.73702
A_21_P0007547	LOC100288798	2.73653
A_21_P0010830	SGMS1-AS1	2.73546
A_24_P75190	HBD	2.73377
A_24_P398323	TRIM34	2.73339
A_23_P52727	NAV2	2.725
A_21_P0010720		2.72407
A_23_P137139	BTK	2.72366
A_23_P408285	PRICKLE1	2.72341
A_21_P0001550	LOC100131564	2.72302
A_21_P0000642	LINC00959	2.722
A_23_P423695	MXD4	2.71941
A_21_P0001482		2.71902
A_23_P45524	NGFRAP1	2.7161
A_23_P65442	IRF9	2.71288
A_23_P105862	FRY	2.71162
A_23_P100654	ZBTB4	2.70806
A_24_P242132	NRBP2	2.70615
A_23_P382775	BBC3	2.70157
A_23_P316472	DNHD1	2.70099
A_33_P3242798	CPS1	2.7008
A_32_P358887	SLC4A4	2.69814
A_23_P62115	TIMP1	2.69688
A_33_P3228102	NPHP3	2.69417
A_21_P0014358	LOC100507520	2.69327
A_33_P3220837	MAFB	2.69279
A_33_P3277890		2.68858
A_33_P3233869		2.68825
A_23_P205228	ATP7B	2.68739
A_23_P14774	CTSH	2.68727
A_23_P101905	APC2	2.68624
A_24_P23034	ZNFX1	2.68588
A_23_P20427	RHOBTB2	2.68472
A_23_P255884	GSN	2.68288
A_23_P73721	RRAGB	2.68094
A_23_P207742	THRA	2.68091
A_23_P88222	PLD4	2.68043
A_21_P0011317	XLOC_l2_004640	2.68042
A_23_P92057	PIK3CA	2.6792
A_33_P3211260	DBNL	2.6791
A_23_P17242	ABHD1	2.67358
A_23_P420281	PRKCB	2.67358
A_33_P3309481	PTPRVP	2.67134
A_21_P0011735	LOC100420587	2.6707
A_33_P3304516	ZNFX1	2.66523
A_24_P148796	MST1	2.66033
A_33_P3245480	LINC00869	2.66007
A_23_P135164	UAP1L1	2.65533
A_33_P3356910	TCEAL6	2.65499
A_21_P0014847	CYB561D2	2.65498
A_33_P3297444	ABTB1	2.6539
A_32_P100439	MTURN	2.65388
A_33_P3365193	AMY1C	2.65
A_33_P3404749	FMN1	2.64209
A_32_P120895	LYSMD2	2.64189
A_24_P406060	RNF144B	2.63824
A_23_P64792	KCNMB4	2.63775
A_23_P76488	EMP1	2.63755
A_33_P3332081	KHDRBS3	2.63704
A_23_P148047	PTGER4	2.63572
A_33_P3317558	WHAMMP3	2.63467
A_23_P146209	RNF170	2.63359
A_24_P107859	SPRED1	2.6331
A_33_P3359084	TAS1R3	2.63261
A_33_P3490572	PM20D1	2.63217
A_33_P3372207		2.6313
A_23_P61057	IL16	2.63088
A_24_P70888	PLXNB2	2.62912
A_32_P122940	LOC642852	2.62725
A_33_P3291998	RALGPS2	2.62718
A_33_P3493097	LOC648149	2.62643
A_23_P31873	RAB11FIP1	2.62518
A_23_P350574	FCRLB	2.62322
A_33_P3250887	SYCE3	2.62293
A_33_P3311371	PDLIM2	2.62218
A_33_P3367899	FRAT1	2.62042
A_23_P36888	PCED1B	2.61979
A_33_P3420266	ANKRD20A2	2.61941
A_21_P0000781	HOTAIRM1	2.61708
A_23_P217384	AP1S2	2.61619
A_24_P85619		2.61516
A_23_P337729	TMEM180	2.61501
A_23_P145074	PNRC1	2.61414
A_32_P169505	KIAA2022	2.61201
A_21_P0009165		2.60896
A_23_P106016	PRKD1	2.60777
A_23_P251043	SYNDIG1	2.60743
A_23_P23611	AMY1C	2.60624
A_24_P218265	TNFRSF10B	2.60202
A_23_P163567	SMPD3	2.6019
A_23_P138541	AKR1C3	2.60051
A_33_P3346801	BMF	2.59839
A_21_P0009928	lnc-STK35-2	2.59489
A_21_P0014619	LOC101928953	2.59365
A_21_P0013436		2.59323
A_23_P102117	WNT10A	2.59106
A_33_P3417865	ZFP36L1	2.58986
A_23_P141893	PPM1N	2.58907
A_24_P235988	CLEC7A	2.58793
A_32_P112493	PKDCC	2.58791
A_24_P79040	CAPN12	2.58685
A_23_P133133	ALPK1	2.58684
A_23_P101246	VSIG10L	2.58674
A_23_P394836	INF2	2.58451
A_23_P202334	FGFR2	2.58301
A_24_P406754	LOXL4	2.57938
A_33_P3397506		2.57925
A_24_P234792	CSNK1G3	2.56974
A_33_P3337981	FIG4	2.56701
A_23_P163467	C15orf52	2.56653
A_23_P49759	CCL1	2.56554
A_23_P160354	AKT3	2.56359
A_23_P140427	EVL	2.56223
A_33_P3262020	C8G	2.56135
A_23_P350187	TET2	2.56054
A_33_P3725227	COBL	2.55886
A_33_P3410599	FAM46A	2.55614
A_23_P105409	MAP3K12	2.55529
A_21_P0001110		2.5524
A_23_P372874	S100A13	2.54985
A_23_P77493	TUBB3	2.54945
A_33_P3414207	RAP2C-AS1	2.54697
A_32_P28223	LOC101928837	2.54546
A_24_P944049	CEP68	2.54444
A_24_P388433	PPP2R3A	2.53977
A_24_P500422	LOC730101	2.53766
A_21_P0010646	ANKRD20A12P	2.53316
A_33_P3565787	PSMG3-AS1	2.53232
A_33_P3303136	SERPINB6	2.53093
A_21_P0013637		2.53079
A_23_P94552	TMEM2	2.53064
A_21_P0010520		2.52924
A_23_P99163	DRAM1	2.52921
A_23_P331895	TTYH3	2.52898
A_21_P0000641	LINC00959	2.52586
A_23_P5392	TP53I3	2.52344
A_23_P62953	PBX1	2.52249
A_32_P181638	BVES	2.52025
A_23_P397543	LINC00174	2.52024
A_33_P3271490	RBMS1	2.51898
A_23_P304524	DCLK2	2.51892
A_23_P401547	PVRL3	2.51447
A_32_P89827	TPTE2P6	2.511
A_19_P00319201	CCDC149	2.5101
A_32_P116660	RBM43	2.50925
A_23_P380208	VEPH1	2.50679
A_19_P00321166	LOC100132356	2.50351
A_23_P17103	TSGA10	2.50322
A_23_P69109	PLSCR1	2.49336
A_33_P3411427	ZNF837	2.49106
A_33_P3215647	PCED1B	2.49026
A_23_P62764	CCDC28B	2.49002
A_23_P414913	GLIPR2	2.48947
A_24_P125283	HDAC5	2.48885
A_23_P11543	FUCA1	2.48584
A_33_P3250268	GOLGA6L7P	2.48534
A_33_P3242733	PKDCC	2.48364
A_23_P159316	BFSP2	2.48057
A_33_P3337931		2.47634
A_24_P130363	LDLRAD4	2.47494
A_21_P0009315	lnc-SLC35G3-1	2.47441
A_23_P8754	AASS	2.47378
A_33_P3262635	CECR1	2.47172
A_24_P105933	VIPR1	2.47158
A_21_P0011363	lnc-AC139426.2-1	2.46953
A_33_P3348887	PBX3	2.469
A_24_P334640	PAQR8	2.46788
A_23_P42306	HLA-DMA	2.46683
A_23_P36345	STARD10	2.46674
A_24_P304423	IGF1	2.46532
A_24_P810697	MXRA7	2.46384
A_24_P30194	IFIT5	2.46354
A_23_P123672	TDRD7	2.46156
A_21_P0011327	EWSAT1	2.4607
A_21_P0010650	LOC102723382	2.45534
A_32_P213661	CCDC122	2.45239
A_23_P2181	CYB5R2	2.45187
A_24_P252945	CXCR5	2.45026
A_32_P18470	TCEAL5	2.44617
A_23_P409623	PPFIBP2	2.44403
A_21_P0010921	GLUD1P7	2.44104
A_23_P308305	TTC39C	2.44093
A_23_P111804	PARP12	2.44058
A_33_P3287631	CTSB	2.44058
A_24_P370670	ZMYM6NB	2.44036
A_23_P7791	OGFRL1	2.43887
A_23_P201628	LAMC1	2.4379
A_23_P418785	STXBP5L	2.43765
A_23_P215154	NUB1	2.43761
A_24_P317827	TMEM8B	2.43662
A_33_P3352887	LOC388692	2.43461
A_33_P3383233	NDRG2	2.43428
A_23_P301304	FGFR1	2.43416
A_33_P3277514	BTK	2.43356
A_21_P0009313	LOC102724792	2.43233
A_19_P00804072	RNF213	2.43021
A_23_P168403	KCNH2	2.42711
A_24_P269814	PLEKHA1	2.42702
A_21_P0002457		2.42559
A_33_P3394075	RIT1	2.42521
A_33_P3341524		2.42197
A_24_P401830	MATN1-AS1	2.42035
A_24_P37540	ARPC4-TTLL3	2.4199
A_24_P356916	SLC13A3	2.41909
A_21_P0001153	LOC100131564	2.41482
A_23_P125596	RPS6KA6	2.41438
A_23_P99540	ZFP36L1	2.41394
A_23_P24616	SIAE	2.41137
A_24_P27977	TRPM2	2.4104
A_21_P0003813	LOC102723766	2.41032
A_21_P0011299	XLOC_l2_004595	2.41025
A_23_P29953	IL15	2.40859
A_33_P3212092	PDCD4	2.40796
A_21_P0014186	LOC101927811	2.40559
A_33_P3240115	43716	2.39784
A_21_P0000660	LOC100499489	2.39721
A_23_P216610	SUSD1	2.39408
A_23_P163227	CKMT1A	2.39139
A_21_P0010553	XLOC_l2_000399	2.38842
A_24_P224488	MAPT	2.38811
A_19_P00319007	LOC401320	2.38685
A_21_P0007376	lnc-LRRC32-6	2.3848
A_23_P89249	ERBB2	2.38428
A_19_P00317237	lnc-AC114947.1.1-2	2.3839
A_24_P924862	RAPH1	2.38287
A_32_P36694	JAZF1	2.38213
A_33_P3474859	lnc-RP11-195B21.3.1-2	2.38137
A_33_P3237220	FBXO24	2.3797
A_32_P67623	FAM120C	2.37923
A_23_P37994	TP53TG3	2.37923
A_33_P3314436	FBXL17	2.37739
A_23_P211007	NRIP1	2.3759
A_32_P192545	TCEAL6	2.3741
A_23_P41217	CD200R1	2.37031
A_33_P3260654		2.36987
A_33_P3210965	TCTN1	2.36931
A_33_P3245168	FAM71F2	2.36884
A_32_P62863	SCHIP1	2.36817
A_33_P3405334	GM2A	2.36817
A_33_P3272330	DNMT3A	2.36409
A_33_P3280694	GSAP	2.36255
A_33_P3216292	TBC1D2	2.36098
A_23_P23924	CAPN2	2.36041
A_23_P153037	ZNF624	2.36038
A_23_P79094	LILRA3	2.36021
A_21_P0005101	lnc-WRNIP1-2	2.35838
A_23_P415652	GALNT12	2.35696
A_24_P876408	C11orf95	2.35476
A_23_P311885	L3MBTL3	2.35405
A_21_P0003092		2.35194
A_24_P93309	CDNF	2.35024
A_21_P0013438		2.34994
A_24_P105391	ERMAP	2.34984
A_33_P3252989	ZSWIM8	2.34444
A_23_P34142	WBP5	2.34441
A_21_P0012219	XLOC_l2_009136	2.34328
A_33_P3402611	LOC102724462	2.34313
A_23_P209904	GPC1	2.3428
A_23_P171095	USP27X	2.34238
A_23_P259071	AREG	2.34105
A_33_P3250398	CTSZ	2.33981
A_32_P44453	INPP1	2.33953
A_21_P0000917	lnc-CHD1L-1	2.33929
A_24_P242646	CTSS	2.33836
A_33_P3349637	PCDH1	2.33752
A_23_P121253	TNFSF10	2.33695
A_23_P115792	PLEKHA1	2.33686
A_33_P3329740		2.33622
A_33_P3241428	OBSL1	2.33558
A_23_P17706	IL17RA	2.33476
A_23_P329375	POU6F1	2.33268
A_23_P258612	ATP8A2	2.33221
A_32_P34444	FHOD3	2.33169
A_24_P941643	PLCB1	2.33163
A_33_P3781394	SCAMP1-AS1	2.33084
A_33_P3241661	LOC388780	2.33035
A_33_P3392077	TP53I3	2.32979
A_32_P174572	HTR7P1	2.32945
A_24_P181422	CATSPER2	2.3289
A_21_P0010719	lnc-RP3-377D14.1.1-3	2.32762
A_33_P3226810	TNFSF10	2.3234
A_23_P125748	ZMAT1	2.32244
A_23_P1292	ERCC6	2.32184
A_23_P145895	TP53TG1	2.32108
A_23_P165042	LOC100129935	2.32058
A_24_P925314	GM2A	2.31993
A_23_P259272	WSB2	2.31923
A_23_P145529	PKIB	2.3185
A_21_P0008874	LINC00920	2.31847
A_23_P157600	DDHD2	2.31685
A_33_P3323760	LOC153684	2.31671
A_24_P256404	LOC100133616	2.30535
A_23_P396917	C11orf63	2.30489
A_23_P161125	MOV10	2.3032
A_23_P123732	IDNK	2.30217
A_32_P84242	FAM169A	2.29921
A_21_P0001702	lnc-CHD1L-1	2.29917
A_23_P205913	SLC24A1	2.29809
A_23_P154806	EPB41L1	2.29749
A_23_P20002	ANKMY2	2.29405
A_23_P359897	KDM7A	2.29382
A_23_P167096	VEGFC	2.29276
A_23_P349083	FCHO2	2.29211
A_24_P944253	KLHL6	2.29008
A_24_P173823	PBX1	2.2893
A_33_P3351207	GLIDR	2.28827
A_24_P131392	RMDN2	2.28777
A_23_P25475	SOAT2	2.28733
A_23_P431410	RBMS1	2.28639
A_24_P30923	SNN	2.28505
A_24_P28295	RABGAP1L	2.28438
A_21_P0010214	LOC101928576	2.28347
A_24_P228875	ARHGEF6	2.28098
A_23_P74042	LPHN2	2.28018
A_33_P3226439	GLIDR	2.28014
A_23_P125078	SLC26A11	2.27848
A_21_P0011039	LINC01252	2.27635
A_33_P3341269	lnc-LGALS14-1	2.27419
A_24_P174503	AMT	2.27281
A_23_P149375	THEM4	2.27115
A_32_P192376	ENPP1	2.2695
A_23_P47879	STAT6	2.26863
A_33_P3651948	NEO1	2.26812
A_33_P3317553	WHAMMP1	2.26758
A_33_P3290573	FAM46A	2.26757
A_23_P215787	HBP1	2.26688
A_23_P36795	SYT1	2.2624
A_33_P3321697	EPB41L4A	2.26187
A_21_P0013809	lnc-ACOT9-2	2.2615
A_24_P333421	ZNF862	2.26023
A_21_P0010857		2.25973
A_33_P3406873	NFASC	2.25549
A_23_P157628	DEFB4A	2.25356
A_33_P3364646	RASGEF1B	2.25145
A_23_P211326	CECR2	2.25106
A_23_P250413	PARVG	2.25057
A_33_P3214665	MAP2	2.24995
A_33_P3299796	MAN1B1	2.24956
A_21_P0008873	TP53TG3D	2.24928
A_23_P145024	ADRB2	2.24884
A_24_P129277	NOD1	2.24834
A_23_P386364	HDX	2.2483
A_24_P28977	TRPC1	2.2474
A_24_P335305	OAS3	2.246
A_21_P0007097	BEND7	2.24548
A_21_P0008858	lnc-PEAK1.1-1	2.24448
A_24_P96403	RUNX1	2.243
A_23_P502142	FYN	2.24271
A_21_P0005949	PVT1	2.24209
A_33_P3397865	TNNT1	2.2406
A_33_P3410589	FAM43A	2.23974
A_33_P3356320	C17orf97	2.23799
A_21_P0008857	lnc-PEAK1.1-1	2.23764
A_23_P216689	BRD3	2.23694
A_33_P3237266	IDS	2.23643
A_33_P3316323	RBMS1	2.23532
A_23_P143885	ARHGEF3	2.23497
A_21_P0004593		2.23419
A_24_P241183	CLEC2D	2.23373
A_23_P103433	OSCP1	2.23363
A_33_P3342992	UBE2Q2P2	2.23348
A_33_P3339246	LHX8	2.23331
A_23_P65357	SYNJ2BP	2.23244
A_23_P85180	TMEM187	2.2309
A_23_P14559	RIPK3	2.22834
A_23_P310483	C8orf58	2.22771
A_24_P182947	GCSAM	2.22736
A_23_P170186	OPLAH	2.22643
A_23_P112289	TMOD1	2.22568
A_21_P0000647	LGALS17A	2.22456
A_21_P0012456	LOC101927056	2.22411
A_32_P66881	TLR4	2.22389
A_23_P159027	ZNF521	2.22271
A_33_P3283599	ANKRD20A8P	2.22209
A_33_P3249595	BCL11A	2.21958
A_23_P133075	TBCK	2.21656
A_33_P3326225	SAMD12	2.21441
A_21_P0002314	ERICH2	2.21327
A_21_P0001706	PLEKHO1	2.21175
A_33_P3343175	CXCL10	2.2114
A_33_P3253687	GVINP1	2.21111
A_23_P95640	C1orf186	2.21049
A_33_P3394727	KHDRBS3	2.21015
A_21_P0014054		2.20877
A_21_P0011397	WHAMMP2	2.20714
A_24_P11100	ZMAT1	2.20676
A_23_P56703	TRABD2A	2.20658
A_33_P3409508	MAPK11	2.20576
A_33_P3213337	C15orf53	2.20501
A_21_P0014357	ENDOV	2.20496
A_33_P3358213	PADI6	2.20464
A_21_P0008856	PEAK1	2.20237
A_23_P207125	NLGN2	2.19924
A_23_P255126	GAB3	2.1984
A_23_P138194	NCF2	2.19649
A_23_P153945	GTDC1	2.19503
A_23_P83579	ARNT2	2.19475
A_23_P31765	PKIA	2.19474
A_24_P339514	CYP2B6	2.19338
A_21_P0005657		2.19146
A_33_P3247644	MTURN	2.19062
A_33_P3214343		2.19042
A_23_P35796	PPP2R5B	2.18911
A_23_P77000	VASH1	2.18864
A_33_P3269218	BAI2	2.18759
A_33_P3325753	TRIOBP	2.187
A_33_P3286724	PLD2	2.18617
A_33_P3323842	BDNF-AS	2.18551
A_33_P3323803	PDE4DIP	2.18437
A_24_P100996	ANO5	2.18178
A_23_P138760	CLCF1	2.18067
A_23_P102950	RSPH1	2.1804
A_33_P3232798	RAB11FIP1	2.18013
A_23_P31064	MOXD1	2.17981
A_23_P92042	ITPR1	2.17915
A_23_P317465	RAB8B	2.17706
A_33_P3360540	AGPAT2	2.17542
A_33_P3295550	TET1	2.17451
A_23_P119857	TTC32	2.1738
A_23_P316150	IFT80	2.17199
A_33_P3302676	TLE4	2.17175
A_23_P99360	TRIM13	2.17172
A_33_P3279660	LOC102723552	2.17164
A_21_P0007435	LOC101928812	2.17068
A_21_P0001537	FLJ27354	2.17011
A_33_P3367392	FAM167B	2.16921
A_23_P94230	LY96	2.16826
A_23_P380010	STARD9	2.16815
A_33_P3335984	TAPT1-AS1	2.16784
A_23_P42080	TMEM14A	2.1678
A_23_P343826	FCHSD1	2.16726
A_21_P0013641	LOC403323	2.16702
A_33_P3397763	TNFSF9	2.167
A_21_P0014028	PP12719	2.16674
A_23_P69242	SUMF1	2.16661
A_33_P3334515	NDRG2	2.16532
A_23_P151529	C14orf132	2.16516
A_24_P100761	BCAS3	2.16398
A_21_P0013723	LOC102724238	2.16303
A_33_P3264364	DNM3	2.16096
A_24_P171873	FBXO4	2.1603
A_32_P158302	LINC00998	2.15845
A_23_P426809	ARHGEF11	2.15398
A_33_P3308903	MIB2	2.15395
A_24_P148750	SH3BP5	2.15316
A_21_P0014350	LOC102724532	2.15214
A_23_P88489	CATSPER2	2.1491
A_23_P23194	PINK1	2.14875
A_23_P150931	LMBR1L	2.14618
A_33_P3259198	TMEM255B	2.14539
A_33_P3318971	METTL20	2.1448
A_23_P70355	SERPINB6	2.14246
A_23_P49842	UNC119	2.14134
A_32_P54305	LINC00998	2.14121
A_23_P157580	SDCBP	2.14098
A_32_P202759	FAM171B	2.1409
A_33_P3252939	MYLK4	2.14035
A_23_P77328	GCHFR	2.13966
A_33_P3268868		2.13949
A_33_P3663705	CROCC	2.13914
A_33_P3407835	PPM1M	2.13818
A_33_P3878772	JAK2	2.13789
A_33_P3231858	MAP3K14-AS1	2.13785
A_33_P3262884		2.13717
A_23_P87011	TAGLN	2.13679
A_33_P3229027	RELL2	2.13553
A_33_P3715177	MEGF8	2.13542
A_23_P120056	RTKN	2.13512
A_24_P161018	PARP14	2.13507
A_33_P3287825	CCDC136	2.13441
A_21_P0011018	LOC101928620	2.13426
A_21_P0005924	LOC100506990	2.13359
A_21_P0013726	LOC403323	2.13331
A_23_P50907	ITGAV	2.13182
A_33_P3258452	C12orf5	2.13115
A_19_P00322977	LINC-PINT	2.13115
A_21_P0011384	UBE2Q2P1	2.13048
A_21_P0007739		2.13042
A_23_P135239	TLE1	2.12997
A_21_P0014237		2.12924
A_21_P0003986	GDNF-AS1	2.12911
A_23_P74547	CD53	2.12878
A_23_P215318	VPS41	2.1276
A_24_P183128	PLAC8	2.12704
A_23_P19852	IQCE	2.12613
A_23_P218190	CAPN3	2.12538
A_23_P356494	SPINK5	2.12462
A_21_P0006269	lnc-FAM75A6-2	2.12415
A_23_P6099	PLCB1	2.123
A_21_P0011706	SPACA6P	2.12286
A_32_P150391	C17orf100	2.12011
A_23_P72117	SMPDL3A	2.11993
A_24_P274270	STAT1	2.11939
A_23_P110445	APBB3	2.11839
A_23_P80008	MYLK2	2.11591
A_21_P0014014	ALOX15P1	2.11538
A_21_P0012220	ANKRD20A11P	2.11515
A_33_P3328928	BMP2K	2.11506
A_24_P291401	TMEM150A	2.11145
A_33_P3399768	LINC01160	2.11089
A_23_P90804	MAP4K4	2.1108
A_33_P3329750	lnc-ZNF33A-2	2.10988
A_23_P97283	PAQR6	2.10859
A_23_P201790	PPP1R12B	2.10708
A_19_P00322166	GDNF-AS1	2.10597
A_33_P3267865	HLA-J	2.10566
A_24_P3005	SCN9A	2.10539
A_24_P109652	PEAK1	2.10538
A_33_P3231076	PAXIP1-AS2	2.10528
A_23_P40956	GHRL	2.10342
A_24_P218688	ALDH3B1	2.10276
A_23_P214627	AIF1	2.10244
A_32_P87697	HLA-DRA	2.1021
A_21_P0013979		2.10193
A_23_P216920	NEK6	2.10165
A_33_P3314659	SPEF2	2.10013
A_21_P0014889	LOC100507431	2.09982
A_23_P39386	HCST	2.09967
A_23_P259594	AKAP7	2.09964
A_23_P18213	DNAH1	2.09964
A_33_P3294002	A4GALT	2.09897
A_24_P229531	NABP1	2.09875
A_23_P112251	GNG10	2.09829
A_23_P55011	SLC38A10	2.09727
A_33_P3250963	TP53TG1	2.09672
A_21_P0008759	PEAK1	2.09638
A_21_P0008398	lnc-CTD-2134A5.2.1-2	2.09598
A_23_P200298	AGL	2.09532
A_23_P164912	LIN7B	2.09439
A_23_P151166	HVCN1	2.09438
A_21_P0010693	MST1L	2.09432
A_23_P8763	PTPN12	2.09426
A_24_P110983	AKT3	2.09401
A_23_P147711	NPR1	2.09369
A_23_P128956	ZFYVE1	2.09221
A_23_P151209	CSRNP2	2.091
A_33_P3269203	SERPINH1	2.09091
A_23_P64617	FZD4	2.0901
A_24_P320604	ARMC2	2.0894
A_33_P3220570	UBTD1	2.08933
A_33_P3358397	LGI2	2.08921
A_23_P414978	NUDT14	2.0865
A_23_P35564	SEC31B	2.08632
A_23_P103617	ANXA9	2.08544
A_23_P334282	BMP2K	2.08472
A_32_P154830	OSTM1	2.08304
A_23_P431330	CRIPAK	2.08262
A_23_P129556	IL4R	2.08103
A_33_P3213377	IMMP2L	2.08016
A_23_P421175	FAM83H	2.07975
A_23_P436145	LOC100507431	2.07901
A_24_P413669	PFKFB2	2.07846
A_23_P358542	KIFC2	2.07563
A_33_P3350858	TMCO5B	2.07489
A_21_P0012182	ANKRD20A9P	2.07481
A_24_P450285	CCDC153	2.07434
A_32_P21255	SLC30A4	2.07299
A_23_P102391	SLC40A1	2.07251
A_33_P3218625	CACFD1	2.0722
A_32_P60459	OTUD1	2.07176
A_33_P3287348	CHN2	2.07166
A_32_P191895		2.071
A_32_P150086	ANKRD20A5P	2.0709
A_33_P3390773	TRIM66	2.07031
A_23_P414958	PLXNC1	2.06997
A_23_P79221	ACVR1	2.06957
A_32_P48615		2.06833
A_23_P146325	ASAP1-IT1	2.06767
A_32_P37592	SCARNA17	2.06747
A_23_P12082	CHI3L2	2.06731
A_33_P3319502		2.06669
A_33_P3281468	STARD9	2.06667
A_33_P3392350		2.06626
A_33_P3242014	PHC1	2.0661
A_21_P0014428	LOC101927372	2.0648
A_33_P3242783	LOC440082	2.06443
A_24_P32887	BRD3	2.06332
A_24_P50245	HLA-DMA	2.06237
A_33_P3217020	RAPH1	2.06158
A_21_P0002334	lnc-OBFC2A-1	2.06144
A_21_P0002674	FLJ42351	2.06098
A_21_P0013086	LOC101928307	2.06093
A_21_P0012928	XLOC_l2_012210	2.05858
A_21_P0013898		2.05633
A_21_P0005596	LOC101927391	2.05611
A_32_P221256	MGC70870	2.05578
A_33_P3416712	LOC400958	2.05523
A_23_P122852	SMARCD3	2.05519
A_23_P10873	TLR1	2.05454
A_32_P168464	CASK	2.05393
A_23_P390384	ZNF630	2.05273
A_23_P391443	PPM1H	2.05115
A_33_P3395605	TMEM119	2.04956
A_23_P46606	LPGAT1	2.0494
A_21_P0012834	THBS4	2.04921
A_23_P331908	LOC101060179	2.04891
A_21_P0012393	XLOC_l2_009883	2.04346
A_23_P114670	ARHGEF16	2.04206
A_24_P7202	KIDINS220	2.04073
A_33_P3252539	HIGD1C	2.04048
A_33_P3359704	ZNF703	2.04018
A_33_P3228325	SP100	2.0371
A_21_P0002702	PRKAR2A-AS1	2.03605
A_33_P3236698	ANKRD19P	2.03576
A_24_P712562	C17orf67	2.03408
A_21_P0010776	PARP8	2.03387
A_23_P69497	CLEC3B	2.03288
A_21_P0014206		2.03042
A_33_P3270445	BAI2	2.0303
A_23_P344451	HDGFRP3	2.02923
A_33_P3414880	LOC339192	2.02768
A_21_P0014604	lnc-ADAM30-1	2.0275
A_21_P0013727	LOC101928413	2.02736
A_21_P0012654	LOC101928803	2.0273
A_23_P406702	CAMSAP2	2.0262
A_23_P167401	PCDHB11	2.02598
A_23_P131375	PQLC3	2.02474
A_33_P3290443	SCARNA9	2.02435
A_21_P0012835	XLOC_l2_011649	2.02433
A_21_P0000851	LOC100507564	2.02431
A_21_P0000382	SNORD71	2.0237
A_23_P93562	SESN1	2.02246
A_24_P38815	TPP1	2.0221
A_21_P0002453	lnc-RAB1A-3	2.02172
A_19_P00320597	LOC643733	2.02105
A_33_P3323218	CARF	2.02003
A_32_P396186	TRIM66	2.01986
A_33_P3418170	DDX58	2.01909
A_33_P3306679	PLEKHG7	2.01772
A_23_P388900	SLC22A15	2.01765
A_33_P3343432	THEM4	2.01735
A_19_P00319177	LOC401320	2.01611
A_24_P69538	TLR4	2.01551
A_33_P3333890	LCORL	2.01491
A_21_P0011364	WHAMMP1	2.01237
A_33_P3887081	LINC01252	2.01202
A_23_P39067	SPIB	2.01189
A_21_P0000833	SENCR	2.01115
A_32_P83098	SCNN1B	2.01113
A_23_P218463	SERTAD1	2.01094
A_24_P303524	MICALL2	2.01016
A_23_P143906	MLF1	2.00906
A_33_P3280531	CRAT	2.00854
A_33_P3579984		2.00796
A_23_P153320	ICAM1	2.00796
A_21_P0014385		2.00787
A_23_P502047	CHRD	2.00685
A_23_P415827	43716	2.00392
A_33_P3328559	TBC1D10C	2.00391
A_23_P207299	RNFT1	2.00136
A_23_P361584	TMEM154	2.00094
A_33_P3447441	lnc-WDR1-1	2.00075
A_33_P3805090	FNIP2	2.00069
A_23_P106675	PLCG2	2.00052
A_23_P17695	SLC37A1	2.00019
