# Supplementary material for: Dual EZH2 and G9a inhibition suppresses multiple myeloma cell proliferation by regulating the interferon signal and IRF4-MYC axis
Source: Cell Death Discov. 2021 Jan 12;7:7. doi: 10.1038/s41420-020-00400-0 (PMC7803977; doi:10.1038/s41420-020-00400-0)
Supplement: Supplementary file 22 — Supplementary Table 11 [file 41420_2020_400_MOESM22_ESM.xlsx]

## Sheet: Sheet1
Supplementary Table S11. Genes whose expression was downregulated by GSK126 in MM.1S cells
Probe name	Gene symbol	Fold change
A_23_P214080	EGR1	-6.92454
A_33_P3376971	CHAC1	-6.7517
A_33_P3354589	CCL4L2	-6.55134
A_33_P3354604	CCL4L2	-6.38213
A_23_P207564	CCL4L2	-5.11945
A_33_P3354607	CCL4L2	-4.65417
A_33_P3402615	SLC6A9	-4.55961
A_32_P27479	NLRP11	-4.44949
A_23_P166306	CBS	-4.22096
A_33_P3282634	ALDH1L2	-3.76593
A_33_P3413905	ADM2	-3.72005
A_23_P117582	JDP2	-3.68255
A_33_P3242623	SLC7A11	-3.56238
A_23_P317244	SPACA3	-3.2637
A_21_P0010626	PSAT1	-3.09702
A_33_P3416414		-3.08481
A_33_P3406047	NLRP4	-3.06096
A_23_P259692	PSAT1	-2.98965
A_23_P64661	ARHGAP9	-2.81971
A_23_P85783	PHGDH	-2.79774
A_33_P3271455	PXDN	-2.69179
A_23_P60146	PDGFRL	-2.64256
A_23_P37892	GPT2	-2.45269
A_33_P3219090	INSIG1	-2.41119
A_23_P55998	SLC1A5	-2.40483
A_21_P0014063	lnc-C1orf106-1	-2.3269
A_23_P21134	DDIT3	-2.28671
A_33_P3238166	PXDN	-2.28547
A_23_P252471	PECAM1	-2.28457
A_21_P0009754	lnc-UQCRFS1-9	-2.26799
A_33_P3336397	LOC100506688	-2.25298
A_24_P154948	GARS	-2.20944
A_33_P3329344	FASN	-2.1846
A_33_P3260430	SPRR2A	-2.1832
A_33_P3229156	SLC17A9	-2.17742
A_33_P3262012		-2.17
A_33_P3320159	GSDMC	-2.16423
A_33_P3419594	PDE9A	-2.15947
A_21_P0004255	PART1	-2.14566
A_24_P214858	TREML2	-2.14489
A_23_P11644	SPRR2D	-2.12466
A_23_P310274	PRSS3P2	-2.1231
A_23_P24444	DHCR7	-2.11797
A_21_P0014659		-2.11463
A_21_P0013865	LOC102725299	-2.08324
A_23_P35082	SESN2	-2.08237
A_23_P26771	CD300C	-2.06861
A_23_P360804	CPNE5	-2.06674
A_24_P335620	SLC7A5	-2.06269
A_33_P3343442	ZNF316	-2.05586
A_33_P3298139	CRLF2	-2.05167
A_21_P0004782		-2.04758
A_33_P3405213	PECAM1	-2.03861
A_24_P383762	RASGEF1C	-2.02519
A_21_P0013512		-2.01633
