# Supplementary material for: Dual EZH2 and G9a inhibition suppresses multiple myeloma cell proliferation by regulating the interferon signal and IRF4-MYC axis
Source: Cell Death Discov. 2021 Jan 12;7:7. doi: 10.1038/s41420-020-00400-0 (PMC7803977; doi:10.1038/s41420-020-00400-0)
Supplement: Supplementary file 23 — Supplementary Table 12 [file 41420_2020_400_MOESM23_ESM.xlsx]

## Sheet: Sheet1
Supplementary Table S12. Genes whose expression was downregulated by UNC0638 in MM.1S cells
Probe name	Gene symbol	Fold change
A_23_P214080	EGR1	-11.378
A_33_P3402615	SLC6A9	-8.52126
A_33_P3376971	CHAC1	-8.34198
A_24_P943393	AHNAK	-7.51817
A_23_P63736	LINC00839	-6.66267
A_21_P0010626	PSAT1	-6.44829
A_23_P259692	PSAT1	-6.15811
A_23_P110851	TERT	-6.05374
A_33_P3343442	ZNF316	-5.77789
A_33_P3416414		-5.72888
A_23_P85783	PHGDH	-5.48688
A_23_P166306	CBS	-4.98821
A_23_P413888	SLC35F1	-4.92554
A_33_P3293524	NEURL1	-4.91205
A_33_P3227225		-4.88163
A_33_P3413905	ADM2	-4.78192
A_32_P176018	ACTL8	-4.77951
A_23_P117582	JDP2	-4.18031
A_33_P3317460		-4.05642
A_33_P3322804	NTRK2	-4.0036
A_23_P119196	KLF2	-3.90879
A_23_P37892	GPT2	-3.66936
A_23_P118894	PRR15L	-3.66614
A_33_P3282634	ALDH1L2	-3.62776
A_33_P3242623	SLC7A11	-3.46046
A_21_P0000491	SNAR-G1	-3.37909
A_33_P3233871	F12	-3.36573
A_23_P146284	SQLE	-3.33816
A_24_P335620	SLC7A5	-3.2991
A_32_P112623	FAM27E2	-3.26363
A_21_P0009702	LOC102725381	-3.25037
A_23_P433676	ZNF529	-3.23408
A_23_P106194	FOS	-3.21858
A_23_P130194	PYCR1	-3.21579
A_33_P3231750	ZNF738	-3.19026
A_23_P119562	CFD	-3.09612
A_23_P429998	FOSB	-3.0687
A_21_P0000342	SNORA5B	-3.06435
A_21_P0011745	LINC00665	-3.05929
A_33_P3845673	LOC729860	-3.04755
A_33_P3257993	RNF125	-3.01532
A_24_P288993		-3.00641
A_33_P3323298	JUN	-2.96503
A_33_P3288659	ACTL8	-2.95954
A_33_P3363245	NXPH4	-2.93623
A_23_P60146	PDGFRL	-2.93455
A_24_P120934	GADD45G	-2.9209
A_33_P3399090	DIXDC1	-2.91791
A_23_P76538	TESC	-2.89801
A_21_P0000377	SNORD65	-2.88177
A_23_P353035	IGFBP7	-2.8691
A_24_P24142		-2.86244
A_33_P3563369	SNORA10	-2.84104
A_23_P101351	ZNF426	-2.8301
A_23_P46429	CYR61	-2.82112
A_23_P214907	MTHFD1L	-2.80626
A_23_P157196	RPS2P32	-2.80311
A_24_P98047	SLC16A10	-2.7959
A_23_P411296	CEBPB	-2.78978
A_24_P204144		-2.78336
A_33_P3223088	MRPL19	-2.78044
A_23_P55998	SLC1A5	-2.77851
A_23_P110403	PDLIM3	-2.73998
A_23_P108823	OSBPL6	-2.73131
A_21_P0000347	SNORA76C	-2.71458
A_33_P3320533	POLR1A	-2.70524
A_23_P52207	BAMBI	-2.69719
A_23_P96350	PRAF2	-2.68185
A_23_P105691	GPRC5D	-2.67902
A_24_P136182	RPS2P32	-2.67748
A_24_P154948	GARS	-2.67521
A_23_P31073	MYB	-2.67055
A_33_P3395636		-2.65013
A_23_P202837	CCND1	-2.6346
A_33_P3209591	AQP3	-2.63274
A_33_P3335124	RPS2	-2.62385
A_24_P342096	FAM27C	-2.61351
A_24_P195794		-2.61259
A_21_P0013865	LOC102725299	-2.60309
A_21_P0014132		-2.58833
A_24_P237586	ANKRD37	-2.58099
A_24_P135902	RPS2	-2.57717
A_24_P37409	DUSP2	-2.57525
A_33_P3381429		-2.57511
A_33_P3252730	ZNF788	-2.57306
A_23_P123308	TEX15	-2.57287
A_33_P3221448	ZNF264	-2.55316
A_24_P322474	PDE4A	-2.54119
A_23_P40657	GCAT	-2.51607
A_32_P209230	CITED4	-2.50441
A_33_P3418731	ZNF542P	-2.50341
A_23_P4611	SLC27A5	-2.50222
A_21_P0000397	SCARNA18	-2.49718
A_33_P3241741	SNORA23	-2.48442
A_33_P3286349	DNAAF3	-2.47049
A_33_P3266780	PODXL2	-2.46691
A_33_P3419594	PDE9A	-2.46117
A_24_P189739	DUSP16	-2.44337
A_33_P3252394	GADD45G	-2.43722
A_33_P3407256	TRIP13	-2.42602
A_33_P3288219		-2.42564
A_23_P131202	HES6	-2.42539
A_21_P0000530	LRRC75A-AS1	-2.42026
A_23_P379550	YARS	-2.40038
A_33_P3295283	LPCAT3	-2.3914
A_33_P3619171	PMAIP1	-2.38811
A_33_P3219090	INSIG1	-2.38722
A_33_P3587376	SNAR-A3	-2.38308
A_23_P73239	NCKAP1	-2.37256
A_23_P112482	AQP3	-2.37015
A_23_P41390	SH3TC1	-2.36986
A_24_P317762	LY6E	-2.36752
A_23_P120316	MTHFD2	-2.36735
A_21_P0007969	LINC00403	-2.36619
A_23_P169629	SHMT2	-2.36488
A_23_P256641	KCNE5	-2.36356
A_32_P108655	AK4	-2.36083
A_33_P3399638	ZNF257	-2.35376
A_19_P00317360	ATP2C1	-2.34842
A_23_P42331	HMGA1	-2.34408
A_33_P3240538	TUBE1	-2.33871
A_23_P254688	TMEM108	-2.33595
A_21_P0000481	SNORD79	-2.32858
A_21_P0008156	lnc-TPT1-1	-2.32752
A_33_P3329344	FASN	-2.32396
A_33_P3363188	FLJ43315	-2.31975
A_33_P3251073	TMEM52	-2.31825
A_21_P0014365	GACAT2	-2.31443
A_32_P180265		-2.31205
A_24_P307065		-2.30875
A_23_P40453	CBR3	-2.30243
A_33_P3271975	LOC100132368	-2.29652
A_33_P3268954	FBLL1	-2.29439
A_23_P383325	CCDC110	-2.29393
A_33_P3373985		-2.29232
A_24_P253251	SLC7A1	-2.29182
A_23_P74449	HPDL	-2.29036
A_21_P0011742	LINC00665	-2.28593
A_33_P3231653	GOLM1	-2.28508
A_21_P0013512		-2.28449
A_33_P3327961	ZNF615	-2.2807
A_23_P42116	PPT2	-2.27738
A_23_P106708	RPS2	-2.27694
A_24_P180680	LAPTM4B	-2.27238
A_23_P256581	PRDM13	-2.2722
A_33_P3278103	LOC101448202	-2.26601
A_33_P3415032	KCNA3	-2.26551
A_21_P0013574	MTHFD1L	-2.26284
A_23_P71946	BSPRY	-2.25715
A_33_P3366082	EBPL	-2.25465
A_33_P3300817	RPS5	-2.25331
A_33_P3322864	HES6	-2.25257
A_24_P235049	MTHFD1L	-2.2493
A_33_P3295523	RAC3	-2.2481
A_24_P32215		-2.24765
A_24_P83922	SNRPC	-2.24761
A_21_P0013475		-2.24641
A_23_P215956	MYC	-2.24264
A_24_P314477	TUBB2B	-2.24113
A_33_P3419808		-2.23828
A_23_P147822	EPS8L2	-2.23561
A_21_P0000237	SNORA10	-2.23513
A_24_P203502		-2.23492
A_23_P110712	DUSP1	-2.2277
A_23_P363936	HSPA4L	-2.22337
A_23_P22224	EIF4EBP1	-2.2211
A_19_P00317473	SNHG5	-2.2157
A_32_P215318	ACACA	-2.21398
A_33_P3265549	SLC19A1	-2.21065
A_33_P3265359	HES6	-2.20826
A_24_P342829	SLC16A14	-2.20297
A_23_P27035	TMEM98	-2.20112
A_24_P49747		-2.19934
A_23_P138725	MARVELD1	-2.19233
A_33_P3384432	TFDP2	-2.19226
A_23_P42257	IER3	-2.18843
A_23_P350555	TCP10L	-2.18683
A_33_P3277361	OTX1	-2.17973
A_33_P3354589	CCL4L2	-2.17484
A_24_P115007	ALDH5A1	-2.17002
A_21_P0000328	SNORA40	-2.16818
A_23_P88904	NTHL1	-2.16223
A_23_P149626	PLEKHG5	-2.15675
A_23_P424582	EGFL8	-2.15477
A_23_P408376	HSPA12A	-2.15103
A_23_P310	MARCKSL1	-2.14943
A_21_P0010773	FLJ43315	-2.1481
A_23_P83347	RNF183	-2.14692
A_23_P35444	INA	-2.142
A_23_P138655	CYP26A1	-2.14199
A_23_P143535	WDR4	-2.14154
A_23_P78170	MYBBP1A	-2.13459
A_21_P0013065		-2.1327
A_23_P35082	SESN2	-2.13245
A_33_P3287108	TMEM132E	-2.13239
A_33_P3284584		-2.13153
A_24_P172990	AARS	-2.13059
A_23_P217088	AK1	-2.12933
A_33_P3284019	FOXP4	-2.12839
A_33_P3253857		-2.12541
A_32_P97169	GPC6	-2.1243
A_24_P92267		-2.12174
A_23_P146512	GOLM1	-2.1192
A_33_P3354604	CCL4L2	-2.11841
A_21_P0011696	LINC00665	-2.11782
A_21_P0000509	SNAR-G2	-2.11254
A_32_P514599		-2.108
A_23_P19134	GPR98	-2.10433
A_24_P570583	ZNF542P	-2.10261
A_24_P33895	ATF3	-2.10169
A_32_P84728		-2.09667
A_33_P3252630	ZNF254	-2.09498
A_23_P145694	ASNS	-2.08902
A_33_P3339212	TRIP13	-2.08261
A_23_P34915	ATF3	-2.08162
A_33_P3501900	ZNF582-AS1	-2.08099
A_23_P39088	PRMT1	-2.07928
A_33_P3290729	POU3F2	-2.07767
A_33_P3519223		-2.07575
A_33_P3273719	ELOVL5	-2.07149
A_33_P3274319	TMEM52	-2.0706
A_32_P71788	FKBP4	-2.06939
A_33_P3338011	ZNF480	-2.06824
A_21_P0011914	XLOC_l2_008009	-2.06679
A_32_P135243	MTHFD1L	-2.06545
A_21_P0000492	SNAR-F	-2.06543
A_32_P132589	ZYG11A	-2.06448
A_24_P175909	MARS	-2.0644
A_21_P0013514	XLOC_l2_014504	-2.06268
A_33_P3219475	MSANTD3-TMEFF1	-2.05955
A_21_P0011933	LOC442028	-2.05525
A_32_P194264	CHAC2	-2.05494
A_33_P3322859	HES6	-2.0535
A_33_P3361513	NLE1	-2.05274
A_24_P272515		-2.04991
A_32_P72394	PRKAR1B	-2.04798
A_24_P625382	YBX3	-2.04744
A_23_P25224	YBX3	-2.04447
A_23_P210690	TRIB3	-2.04004
A_33_P3542911	SNAR-C4	-2.03623
A_24_P24002		-2.03353
A_23_P211079	OLIG2	-2.03343
A_33_P3342430		-2.0302
A_23_P15101	TMC5	-2.02948
A_33_P3424339		-2.02467
A_24_P366535		-2.02311
A_21_P0009590	lnc-MBP-1	-2.02167
A_33_P3257030	P3H4	-2.0166
A_24_P280897		-2.01638
A_23_P126888	KIF21B	-2.01538
A_33_P3304081		-2.0129
A_33_P3212274	F2R	-2.01261
A_33_P3278868	HEATR5A	-2.01194
A_21_P0000511	SNAR-H	-2.01148
A_32_P214925	TCAF2	-2.01024
A_21_P0010899		-2.00437
A_33_P3302613	CENPM	-2.00382
A_21_P0000205	C2orf48	-2.00283
A_33_P3263379	SNORD17	-2.0027
A_24_P251599	CAV3	-2.00168
A_33_P3267280	CTDSP2	-2.00129
A_24_P95439	CARS	-2.00106
