# Supplementary material for: Dual EZH2 and G9a inhibition suppresses multiple myeloma cell proliferation by regulating the interferon signal and IRF4-MYC axis
Source: Cell Death Discov. 2021 Jan 12;7:7. doi: 10.1038/s41420-020-00400-0 (PMC7803977; doi:10.1038/s41420-020-00400-0)
Supplement: Supplementary file 24 — Supplementary Table 13 [file 41420_2020_400_MOESM24_ESM.xlsx]

## Sheet: Sheet1
Supplementary Table S13. Genes whose expression was downregulated by GSK126 + UNC0638 in MM.1S cells
Probe name	Gene symbol	Fold change
A_33_P3402615	SLC6A9	-20.6085
A_33_P3376971	CHAC1	-15.4214
A_32_P176018	ACTL8	-11.7246
A_33_P3416414		-11.3312
A_23_P110851	TERT	-10.4644
A_21_P0010626	PSAT1	-10.1637
A_23_P85783	PHGDH	-9.23191
A_23_P166306	CBS	-8.9992
A_23_P259692	PSAT1	-8.84445
A_24_P335620	SLC7A5	-7.46739
A_33_P3413905	ADM2	-6.46578
A_33_P3343442	ZNF316	-6.45991
A_21_P0013865	LOC102725299	-6.15472
A_23_P60146	PDGFRL	-5.89024
A_23_P130194	PYCR1	-5.81259
A_23_P146284	SQLE	-5.76947
A_23_P55998	SLC1A5	-5.66176
A_33_P3231432	LDHB	-5.60697
A_33_P3242623	SLC7A11	-5.6021
A_33_P3282634	ALDH1L2	-5.33762
A_23_P214907	MTHFD1L	-5.27958
A_33_P3234410		-5.25004
A_23_P63736	LINC00839	-5.1978
A_32_P112623	FAM27E2	-5.18596
A_21_P0000347	SNORA76C	-4.89901
A_24_P288993		-4.83255
A_24_P237586	ANKRD37	-4.82181
A_23_P31073	MYB	-4.62155
A_21_P0011745	LINC00665	-4.54251
A_23_P37892	GPT2	-4.50922
A_33_P3419594	PDE9A	-4.4886
A_33_P3293524	NEURL1	-4.48392
A_19_P00800638	LINC01088	-4.47223
A_24_P235049	MTHFD1L	-4.40388
A_33_P3407256	TRIP13	-4.39376
A_24_P122636	BPNT1	-4.37974
A_21_P0000491	SNAR-G1	-4.32127
A_33_P3320533	POLR1A	-4.31097
A_33_P3317460		-4.30879
A_23_P157196	RPS2P32	-4.25996
A_33_P3329344	FASN	-4.23512
A_21_P0000342	SNORA5B	-4.11039
A_33_P3293734		-4.10102
A_21_P0013574	MTHFD1L	-4.07368
A_24_P253251	SLC7A1	-4.03779
A_33_P3209591	AQP3	-4.03111
A_23_P74269	SRM	-4.02909
A_24_P154948	GARS	-4.02878
A_33_P3265549	SLC19A1	-4.00966
A_33_P3399638	ZNF257	-3.99758
A_33_P3288219		-3.97327
A_21_P0000530	LRRC75A-AS1	-3.94342
A_23_P105691	GPRC5D	-3.92944
A_32_P135243	MTHFD1L	-3.90575
A_33_P3339212	TRIP13	-3.89766
A_24_P98047	SLC16A10	-3.84688
A_24_P118376	CEACAM20	-3.84262
A_33_P3563369	SNORA10	-3.83732
A_33_P3407230		-3.82672
A_32_P84728		-3.80863
A_32_P514599		-3.78675
A_24_P24142		-3.76499
A_23_P105012	HRASLS2	-3.75789
A_33_P3399090	DIXDC1	-3.75408
A_23_P143535	WDR4	-3.71928
A_21_P0009702	LOC102725381	-3.7103
A_33_P3373985		-3.68371
A_33_P3335124	RPS2	-3.68291
A_23_P119196	KLF2	-3.66756
A_33_P3419808		-3.66276
A_33_P3366082	EBPL	-3.63781
A_24_P366535		-3.63042
A_33_P3302613	CENPM	-3.62392
A_33_P3219090	INSIG1	-3.61309
A_33_P3233871	F12	-3.61195
A_33_P3361513	NLE1	-3.59617
A_23_P379550	YARS	-3.59144
A_23_P39088	PRMT1	-3.58342
A_23_P120316	MTHFD2	-3.58012
A_23_P24192	RRP12	-3.56445
A_33_P3384108	SLC19A1	-3.55787
A_23_P76538	TESC	-3.54417
A_23_P383325	CCDC110	-3.51104
A_23_P78170	MYBBP1A	-3.5001
A_24_P179013		-3.49382
A_23_P117582	JDP2	-3.48084
A_32_P194264	CHAC2	-3.4644
A_23_P300056	CDC42	-3.46373
A_33_P3241741	SNORA23	-3.45848
A_23_P45799	ORC1	-3.4564
A_23_P4611	SLC27A5	-3.4506
A_33_P3252730	ZNF788	-3.44657
A_32_P72394	PRKAR1B	-3.44065
A_23_P118894	PRR15L	-3.44049
A_23_P132874	CMSS1	-3.43897
A_24_P135902	RPS2	-3.42263
A_23_P43800	BOP1	-3.40434
A_33_P3227225		-3.37046
A_23_P141315	NLE1	-3.3668
A_23_P215956	MYC	-3.36145
A_33_P3238052	FAM216A	-3.35474
A_23_P74449	HPDL	-3.34803
A_23_P84929	SLC38A5	-3.34177
A_24_P204144		-3.33983
A_23_P42331	HMGA1	-3.33939
A_23_P214080	EGR1	-3.33045
A_23_P112482	AQP3	-3.32231
A_21_P0008156	lnc-TPT1-1	-3.32102
A_33_P3211633	WDR3	-3.30992
A_33_P3223088	MRPL19	-3.30399
A_21_P0000500	SNORD86	-3.29155
A_33_P3363188	FLJ43315	-3.28178
A_24_P136182	RPS2P32	-3.27753
A_23_P110403	PDLIM3	-3.27129
A_33_P3286349	DNAAF3	-3.27036
A_33_P3231750	ZNF738	-3.26248
A_23_P413888	SLC35F1	-3.25076
A_24_P211151	EXOSC5	-3.24625
A_33_P3251073	TMEM52	-3.24471
A_33_P3288659	ACTL8	-3.24384
A_33_P3424339		-3.24262
A_32_P71788	FKBP4	-3.24236
A_32_P44568	LDHA	-3.23968
A_23_P52298	NPM3	-3.22215
A_32_P21474	IRAK1BP1	-3.22186
A_23_P317244	SPACA3	-3.21899
A_24_P280029	PDXP	-3.21793
A_23_P88904	NTHL1	-3.20742
A_24_P172990	AARS	-3.20701
A_23_P503233	EDARADD	-3.19865
A_24_P66932	LOC729080	-3.1963
A_23_P420417	TLCD1	-3.19475
A_21_P0000584	VTRNA2-1	-3.1852
A_23_P22224	EIF4EBP1	-3.17666
A_23_P101351	ZNF426	-3.17495
A_33_P3249748	THEM6	-3.16088
A_24_P251599	CAV3	-3.15896
A_33_P3381429		-3.14621
A_33_P3845673	LOC729860	-3.14434
A_23_P92132	IFRD2	-3.13829
A_33_P3399433	C20orf27	-3.13481
A_23_P169629	SHMT2	-3.13173
A_23_P71946	BSPRY	-3.12974
A_32_P143000	FAM189A1	-3.12821
A_32_P215318	ACACA	-3.12523
A_23_P408955	E2F2	-3.12363
A_33_P3257944		-3.12282
A_33_P3268954	FBLL1	-3.1026
A_33_P3286208	LRR1	-3.09603
A_21_P0013512		-3.0907
A_33_P3213561		-3.08898
A_23_P143190	MYBL2	-3.07289
A_33_P3691860	FAM122B	-3.06521
A_33_P3211229	SLC35F2	-3.06469
A_24_P827491	PA2G4	-3.05259
A_32_P525524	ITPRIPL1	-3.0469
A_32_P148476		-3.04026
A_24_P195794		-3.03268
A_21_P0011933	LOC442028	-3.03153
A_21_P0000328	SNORA40	-3.02951
A_21_P0014803		-3.02774
A_33_P3272553	NCAPH2	-3.02065
A_24_P397107	CDC25A	-3.01165
A_23_P94795	TEAD4	-3.00853
A_23_P126888	KIF21B	-2.99685
A_23_P41327	LYAR	-2.99535
A_32_P192970	ALDH4A1	-2.99468
A_23_P162970	IPO4	-2.99254
A_23_P76374	SYCP3	-2.99212
A_23_P429184	GNPNAT1	-2.98469
A_23_P118427	MAP2K3	-2.98344
A_33_P3360675	PRKAR1B	-2.98278
A_33_P3297155	GEMIN2	-2.98112
A_32_P204676	FABP5	-2.97559
A_33_P3357580	MRTO4	-2.96798
A_21_P0000175	PRMT1	-2.96267
A_33_P3295283	LPCAT3	-2.96111
A_19_P00801634	NOP56	-2.95991
A_33_P3247175	C4orf47	-2.95771
A_33_P3519223		-2.94411
A_23_P28878	C20orf27	-2.93704
A_33_P3235454		-2.93679
A_21_P0000481	SNORD79	-2.93523
A_21_P0000397	SCARNA18	-2.93417
A_21_P0011971		-2.9313
A_33_P3414964	PTPRS	-2.93119
A_23_P114299	CXCR3	-2.92691
A_33_P3229156	SLC17A9	-2.92654
A_23_P64083	SF3B2	-2.91842
A_33_P3295814		-2.90602
A_33_P3272231	MFSD2A	-2.90576
A_23_P433676	ZNF529	-2.89667
A_23_P256581	PRDM13	-2.89599
A_21_P0000714	SNHG16	-2.89225
A_24_P15754	TOMM40	-2.88779
A_23_P153628	YIF1B	-2.8823
A_23_P128372	FKBP4	-2.88072
A_23_P47565	LDHA	-2.87436
A_32_P92783	STIP1	-2.87093
A_23_P170352	MRPL12	-2.86677
A_23_P156310	SKP2	-2.86637
A_23_P345942	NDUFAF2	-2.86032
A_21_P0002469	lnc-SFTPB-1	-2.85874
A_33_P3263379	SNORD17	-2.85809
A_21_P0007969	LINC00403	-2.85173
A_23_P96350	PRAF2	-2.85168
A_24_P332647	SSH1	-2.84797
A_33_P3262694		-2.84579
A_23_P92261	ECE2	-2.84381
A_23_P167444	NSA2	-2.84379
A_33_P3350452		-2.83586
A_33_P3300817	RPS5	-2.83568
A_33_P3295523	RAC3	-2.83157
A_33_P3330663		-2.8312
A_24_P175909	MARS	-2.83019
A_33_P3222598		-2.8265
A_33_P3285354	C11orf95	-2.82375
A_23_P128598	TUBA3C	-2.82294
A_24_P272515		-2.82162
A_23_P256641	KCNE5	-2.81831
A_23_P65651	WARS	-2.81309
A_33_P3278868	HEATR5A	-2.80635
A_24_P662366		-2.80462
A_32_P930685	ZNF876P	-2.80349
A_33_P3235831		-2.80272
A_33_P3286372	C2orf48	-2.80195
A_33_P3346193	TPM3	-2.80139
A_23_P41390	SH3TC1	-2.79887
A_24_P189739	DUSP16	-2.7947
A_23_P200222	LRP8	-2.79211
A_23_P66872	GEMIN4	-2.79
A_21_P0008667	LOC102724566	-2.78331
A_33_P3304081		-2.78289
A_24_P307306		-2.78246
A_21_P0012537		-2.78135
A_23_P69293	CHDH	-2.77951
A_33_P3366987	GPR125	-2.77607
A_21_P0012252		-2.77335
A_32_P28685	SNRPA1	-2.7673
A_21_P0011696	LINC00665	-2.76468
A_33_P3286422	FANCA	-2.7645
A_21_P0013475		-2.76375
A_33_P3227209	PA2G4	-2.76329
A_23_P123308	TEX15	-2.76206
A_33_P3368301	BOLA3	-2.7608
A_23_P208310	CD3EAP	-2.76077
A_33_P3220376		-2.7528
A_33_P3387901	SLC25A19	-2.7519
A_33_P3268974	RECQL5	-2.74899
A_24_P227091	KIF11	-2.74628
A_33_P3287815	DDX21	-2.74602
A_24_P342829	SLC16A14	-2.74426
A_23_P130787	QPCTL	-2.74199
A_33_P3374504	TXNRD2	-2.73943
A_33_P3394347	CLRN1-AS1	-2.73848
A_24_P57367	AHCY	-2.73829
A_21_P0014657		-2.73822
A_24_P314477	TUBB2B	-2.73582
A_33_P3333523		-2.73494
A_23_P119214	TIMM44	-2.73355
A_23_P83347	RNF183	-2.72525
A_23_P128554	EBPL	-2.72192
A_19_P00322666	SNHG5	-2.71934
A_32_P18493		-2.71854
A_33_P3344765		-2.71759
A_21_P0014761	ELFN1-AS1	-2.71712
A_24_P307065		-2.71485
A_33_P3240538	TUBE1	-2.7125
A_23_P139471	RPS26	-2.71
A_24_P307384		-2.70631
A_33_P3277361	OTX1	-2.70625
A_23_P146830	SLC25A10	-2.7033
A_33_P3284584		-2.69845
A_33_P3361257	NOP16	-2.69396
A_24_P68019	ZNF551	-2.69352
A_24_P178093	TOMM40	-2.69301
A_21_P0000285	SNORD49A	-2.69238
A_33_P3389286	SFN	-2.68663
A_23_P29204	MTFP1	-2.68636
A_33_P3313622	MIR17HG	-2.68478
A_21_P0009590	lnc-MBP-1	-2.68204
A_23_P411296	CEBPB	-2.68171
A_21_P0008252	lnc-TSC22D1-1	-2.6796
A_24_P83922	SNRPC	-2.67302
A_33_P3587376	SNAR-A3	-2.673
A_23_P487	UCK2	-2.66861
A_32_P132589	ZYG11A	-2.66781
A_21_P0013768	XLOC_l2_015542	-2.66574
A_33_P3418731	ZNF542P	-2.66549
A_33_P3246733	MNT	-2.66314
A_24_P37409	DUSP2	-2.65949
A_23_P1043	C1orf106	-2.65574
A_23_P41804	NKD2	-2.65302
A_23_P39110	RUVBL2	-2.65255
A_24_P63522	HMGCS1	-2.65025
A_24_P213206		-2.64898
A_24_P280897		-2.64606
A_23_P5903	SLCO4A1	-2.64511
A_24_P647682		-2.64353
A_23_P96542	VMA21	-2.63924
A_24_P24002		-2.63734
A_23_P80136	RRP1	-2.63666
A_33_P3218178	SLC25A53	-2.63396
A_21_P0011742	LINC00665	-2.63301
A_24_P414269	ALG3	-2.62949
A_24_P100016	ZNF486	-2.62946
A_24_P59247		-2.6292
A_23_P208880	UHRF1	-2.6279
A_33_P3227556		-2.62649
A_33_P3867534	MCM10	-2.62227
A_33_P3282434	SLC16A1	-2.62213
A_21_P0010798	LYPD8	-2.62076
A_33_P3334225	ACACA	-2.61976
A_21_P0013930		-2.61721
A_33_P3341509		-2.61461
A_24_P48791	EIF2S2	-2.61233
A_21_P0013065		-2.61145
A_32_P456537	TCP1	-2.60507
A_21_P0012376	GEMIN2	-2.60291
A_23_P402610	PFAS	-2.60241
A_33_P3221019	ZAN	-2.60138
A_23_P154065	TUBA4A	-2.59801
A_24_P192994	FADS1	-2.59587
A_33_P3209346	IARS	-2.5956
A_24_P860703	SNHG17	-2.59455
A_24_P58242		-2.59399
A_24_P191312	SLC1A4	-2.59338
A_33_P3246163	RPL5	-2.59201
A_24_P12401	VEGFA	-2.59122
A_33_P3331080	SEC24A	-2.58971
A_23_P61180	PLCXD1	-2.58853
A_33_P3395636		-2.58851
A_21_P0013599	LOC101929331	-2.58809
A_21_P0012929	XLOC_l2_012319	-2.58678
A_33_P3390873		-2.58519
A_23_P92082	TKT	-2.58492
A_23_P351275	UPP1	-2.58359
A_33_P3402868	GRIN2D	-2.58303
A_33_P3389230	CXCR3	-2.58234
A_33_P3365810	MRPL12	-2.58149
A_33_P3350074	SLC25A19	-2.57785
A_24_P301846	GART	-2.57699
A_33_P3352562	MFSD12	-2.5769
A_24_P272073		-2.57597
A_33_P3274319	TMEM52	-2.57501
A_33_P3211263	GPATCH4	-2.57384
A_23_P145694	ASNS	-2.57019
A_23_P47885	LRIG3	-2.56964
A_23_P336513	GEMIN5	-2.56784
A_24_P66027	APOBEC3B	-2.56649
A_21_P0000377	SNORD65	-2.56585
A_24_P84898	FEN1	-2.56444
A_23_P73982	NDC1	-2.56397
A_24_P295806	CHID1	-2.56257
A_33_P3329991		-2.56066
A_32_P135902	EIF4A1	-2.56033
A_33_P3221448	ZNF264	-2.56012
A_33_P3332175		-2.55983
A_33_P3368328	PHB2	-2.55815
A_23_P415882	TIMM50	-2.557
A_33_P3363245	NXPH4	-2.55229
A_33_P3231653	GOLM1	-2.5517
A_33_P3273298	ZNF813	-2.55045
A_24_P384200		-2.55028
A_33_P3290403	IMPA2	-2.54747
A_32_P219368	WTAP	-2.54618
A_32_P35220	CBWD5	-2.54605
A_23_P106708	RPS2	-2.54465
A_24_P287941	PSMC3IP	-2.54313
A_33_P3242965	ATAD3C	-2.54055
A_23_P135104	MRPS2	-2.53929
A_33_P3235217	CTPS1	-2.53873
A_23_P131202	HES6	-2.53826
A_23_P24444	DHCR7	-2.53652
A_33_P3242231		-2.53548
A_23_P27947	PDCD2L	-2.53453
A_23_P88740	CENPN	-2.53207
A_23_P100868	MYO19	-2.52971
A_23_P202143	NOLC1	-2.52865
A_23_P31135	ACAT2	-2.52794
A_23_P169428	TRUB2	-2.52162
A_24_P112087	ASF1A	-2.52104
A_21_P0012564	XLOC_l2_010508	-2.52064
A_33_P3257222	COMTD1	-2.51966
A_33_P3209351	IARS	-2.5194
A_33_P3384900	SNRPD2P2	-2.51921
A_24_P58894		-2.5171
A_19_P00810523	NDUFAF2	-2.51584
A_33_P3257993	RNF125	-2.51539
A_33_P3329176		-2.5149
A_23_P100344	ORC6	-2.51489
A_24_P238543	PHKA1	-2.51344
A_21_P0000492	SNAR-F	-2.51335
A_33_P3308512	SLC16A10	-2.51117
A_33_P3700794	METTL1	-2.5109
A_23_P79134	PLEKHF1	-2.51048
A_19_P00318304	SNHG17	-2.51002
A_21_P0014365	GACAT2	-2.51001
A_33_P3283237	YY2	-2.50673
A_21_P0000205	C2orf48	-2.50191
A_23_P153855	ZNF492	-2.49943
A_21_P0014225	KANK1	-2.49878
A_33_P3292915	TCOF1	-2.4971
A_23_P204364	NOP2	-2.49674
A_33_P3372682	GTSE1-AS1	-2.49543
A_23_P75978	CLPB	-2.49333
A_23_P99930	TIPIN	-2.49073
A_21_P0000006	TOMM40	-2.49052
A_33_P3262012		-2.4899
A_33_P3384432	TFDP2	-2.48732
A_23_P111297	RPP40	-2.48711
A_19_P00322967	SNHG17	-2.48671
A_33_P3349469	ATAD3A	-2.48659
A_23_P309850	RPUSD2	-2.48391
A_23_P82478	PUS7	-2.48367
A_23_P50081	IMPA2	-2.48278
A_33_P3420254	DNAAF5	-2.48219
A_23_P212617	TFRC	-2.48202
A_23_P258964	IARS	-2.48183
A_33_P3292525	TMEM201	-2.48166
A_24_P944040	RRP1B	-2.48018
A_32_P157965	EIF2S2	-2.4793
A_33_P3277753	ANKRD23	-2.47713
A_32_P93149	DDX10	-2.47621
A_23_P359854	BEND3	-2.47295
A_24_P92267		-2.4726
A_23_P35871	E2F8	-2.47247
A_33_P3320010	SCML2	-2.47086
A_23_P336015	NOC2L	-2.4697
A_24_P342096	FAM27C	-2.46962
A_23_P106720	TBL3	-2.46857
A_23_P84705	TNFRSF13B	-2.46797
A_33_P3349495	TTTY16	-2.46726
A_21_P0010773	FLJ43315	-2.46616
A_32_P175739	HK2	-2.46598
A_23_P47790	METTL1	-2.46245
A_23_P3450	TUBGCP4	-2.4618
A_19_P00317984	SNHG5	-2.46117
A_33_P3349536	CHEK1	-2.45997
A_33_P3342443	RASA4B	-2.45828
A_23_P210690	TRIB3	-2.45795
A_23_P75149	SFXN4	-2.45688
A_32_P86118	PM20D2	-2.4566
A_23_P258689	DNAAF5	-2.45634
A_32_P22622	NOP14	-2.45526
A_23_P42768	SRRM3	-2.45499
A_23_P161152	PDSS1	-2.45497
A_23_P310	MARCKSL1	-2.45481
A_33_P3221303	CCR10	-2.45327
A_23_P57293	URB1	-2.44986
A_23_P416036	HAUS7	-2.44962
A_33_P3268555	SP140	-2.44928
A_33_P3322864	HES6	-2.44887
A_21_P0014659		-2.44874
A_24_P190168	TMEM97	-2.44868
A_33_P3301524	XRCC3	-2.44522
A_23_P107644	SNRPD1	-2.4436
A_24_P367421		-2.44356
A_23_P71146	POLD2	-2.44299
A_32_P751535		-2.44227
A_23_P137103	EIF4A1	-2.44216
A_33_P3231833		-2.44212
A_33_P3312564		-2.44166
A_24_P506977	SNHG15	-2.44125
A_33_P3251796	PDSS1	-2.44071
A_24_P349743	RPSAP58	-2.43824
A_24_P409402		-2.43802
A_21_P0011694	LINC01535	-2.43688
A_33_P3379454	UHRF1	-2.43573
A_33_P3230176	EPT1	-2.43469
A_33_P3397443	PKMYT1	-2.43414
A_23_P356330	DESI1	-2.43267
A_33_P3411925	WDR18	-2.4307
A_21_P0000177	C19orf83	-2.43049
A_24_P332471		-2.42722
A_19_P00322220	SNHG17	-2.42579
A_23_P319719	PGAM5	-2.42535
A_33_P3216458	ADAM23	-2.42444
A_33_P3264895	RHEBL1	-2.42239
A_23_P102109	TUBA4A	-2.42231
A_23_P64343	TIMM10	-2.42114
A_23_P86653	SRGN	-2.42008
A_24_P1255	BCCIP	-2.41834
A_24_P148811	RUVBL1	-2.41833
A_33_P3252286	CRLF1	-2.41648
A_32_P106732	FANCM	-2.41449
A_19_P00318261	SNORA26	-2.41414
A_32_P133670	ANP32A	-2.41385
A_24_P386323	RABEPK	-2.41349
A_19_P00322906	C17orf51	-2.41324
A_23_P78802	PRKD2	-2.4117
A_23_P344853	WDR43	-2.4095
A_23_P165355	FARSB	-2.40941
A_33_P3305482	EIF2B3	-2.40829
A_23_P259901	TKTL1	-2.40794
A_23_P146512	GOLM1	-2.40761
A_21_P0014809	FAM136A	-2.40712
A_23_P363936	HSPA4L	-2.40522
A_21_P0005320	lnc-EPHB4-1	-2.40507
A_23_P93690	MCM7	-2.402
A_23_P9894	PRMT3	-2.4017
A_19_P00813554	KTN1-AS1	-2.40105
A_33_P3238390		-2.40071
A_33_P3301410	EXOSC4	-2.40063
A_23_P33613	DCTPP1	-2.40052
A_24_P33895	ATF3	-2.40021
A_33_P3278103	LOC101448202	-2.4001
A_23_P215175	ABCF2	-2.39888
A_24_P205589	ACOT7	-2.39858
A_21_P0013514	XLOC_l2_014504	-2.3978
A_21_P0008604	lnc-GABRA5-2	-2.39482
A_33_P3415032	KCNA3	-2.39391
A_33_P3271105	PABPC4	-2.39348
A_32_P180265		-2.39236
A_33_P3398533	PROSER1	-2.39215
A_32_P27479	NLRP11	-2.38985
A_24_P203814		-2.38978
A_33_P3232280	ASUN	-2.3894
A_33_P3632937	LOC100131262	-2.38936
A_23_P29303	RRP7A	-2.38856
A_23_P160240	ACP6	-2.38711
A_23_P15202	DHODH	-2.38658
A_33_P3375894		-2.38637
A_33_P3349496	CEP83	-2.38516
A_23_P9458	POLR1E	-2.3838
A_32_P95223	FDPSP2	-2.38373
A_33_P3379377	MARS	-2.38303
A_33_P3221843	COQ3	-2.38249
A_23_P35883	FOXRED1	-2.38216
A_33_P3522525	GRPEL1	-2.38118
A_23_P103631	EBNA1BP2	-2.38087
A_33_P3342430		-2.37936
A_21_P0000568	APOOP5	-2.37906
A_33_P3217465	MID1IP1	-2.37864
A_33_P3249716	TMEM178A	-2.37739
A_24_P940803	EPT1	-2.37719
A_21_P0000509	SNAR-G2	-2.37619
A_23_P36157	WDR74	-2.37599
A_33_P3294053	ANKRD39	-2.37072
A_23_P98261	SSSCA1	-2.37037
A_23_P416034	HAUS7	-2.36947
A_33_P3289476	LOC100128697	-2.36695
A_23_P97632	EPRS	-2.36688
A_23_P148541	CTAG1A	-2.36484
A_33_P3415698	TMIGD2	-2.36348
A_23_P64232	ZPR1	-2.36198
A_23_P140450	SLC27A2	-2.36101
A_21_P0000511	SNAR-H	-2.36071
A_23_P46309	RCC1	-2.36026
A_24_P393844	DPH2	-2.35845
A_23_P6802	RRP9	-2.35835
A_21_P0000308	SNORA9	-2.35718
A_23_P138680	IL15RA	-2.35699
A_23_P145197	BYSL	-2.35658
A_33_P3619171	PMAIP1	-2.35619
A_24_P93452		-2.35584
A_24_P12626	CAV1	-2.35532
A_23_P40657	GCAT	-2.35361
A_23_P117933	GCSH	-2.35349
A_24_P225616	RRM2	-2.35112
A_23_P88963	ALDOA	-2.35027
A_21_P0014871		-2.34974
A_23_P102925	PWP2	-2.34881
A_33_P3233978	FBXO18	-2.3481
A_21_P0004548	ZDHHC11	-2.34562
A_24_P95439	CARS	-2.34507
A_24_P261383	TAF1D	-2.34354
A_33_P3405103	FLYWCH1	-2.34215
A_33_P3353263	CYB5RL	-2.34195
A_23_P61127	APOO	-2.34087
A_33_P3331588	ATAD3B	-2.34056
A_23_P214360	IRF4	-2.33889
A_33_P3321923		-2.33883
A_33_P3881262	CSF3R	-2.33821
A_23_P370989	MCM4	-2.33773
A_33_P3288754	C19orf48	-2.33611
A_21_P0011135	EIF4A1	-2.33608
A_23_P16096	PPAN	-2.33555
A_23_P26557	C16orf59	-2.33527
A_23_P78014	TUBG2	-2.33457
A_33_P3298387	PLK1	-2.33288
A_32_P192823	PRPS1L1	-2.33233
A_33_P3399263	IL15RA	-2.33142
A_23_P94736	ST6GALNAC4	-2.331
A_33_P3862354	TRABD	-2.32981
A_19_P00805291		-2.32924
A_21_P0000264	SNORD74	-2.3292
A_33_P3264815	TLN2	-2.32868
A_23_P76435	GATC	-2.32857
A_33_P3253857		-2.3285
A_24_P302998	ATP5I	-2.32767
A_33_P3351775		-2.32724
A_33_P3294017	HNRNPC	-2.32636
A_23_P407684	ZNF598	-2.32635
A_23_P370434	C1QBP	-2.32512
A_23_P52738	DCPS	-2.32435
A_33_P3527721	LOC284219	-2.32431
A_33_P3265359	HES6	-2.32379
A_24_P272873	RPL13AP3	-2.32356
A_23_P3849	TRAP1	-2.32349
A_24_P175612	SFXN2	-2.32327
A_24_P84048		-2.3214
A_24_P673063	FABP5	-2.3191
A_33_P3416366	CHAF1A	-2.31904
A_19_P00808208	CDCA7L	-2.31855
A_32_P149432	EIF4A1	-2.31789
A_23_P370924	SMIM4	-2.31784
A_24_P158385	ZMYND19	-2.31715
A_23_P152768	TUBG1	-2.31609
A_21_P0011866	RPS2	-2.31594
A_33_P3318960	POLR2F	-2.3159
A_24_P203407	FITM2	-2.31504
A_23_P78888	FBL	-2.31449
A_21_P0000253	SNORD29	-2.31439
A_33_P3386262	CDT1	-2.31282
A_23_P218096	RBM26	-2.31266
A_33_P3223208	CEP83	-2.3119
A_33_P3230073		-2.31156
A_23_P216355	TONSL	-2.30957
A_33_P3260034		-2.30942
A_23_P160537	AUNIP	-2.30885
A_21_P0001610	lnc-FMOD-1	-2.30756
A_23_P161615	POLA2	-2.30727
A_33_P3344264	DUS3L	-2.30611
A_33_P3347132	EXOSC2	-2.30365
A_23_P302654	CEP72	-2.30332
A_33_P3239184		-2.30254
A_33_P3305368	DDX31	-2.30253
A_23_P404685	LCE1A	-2.30154
A_24_P181101	TMEM135	-2.30133
A_21_P0000353	SCARNA23	-2.30024
A_32_P201496	POLR3H	-2.30001
A_23_P56298	ZNF430	-2.29873
A_23_P147805	UPP1	-2.29868
A_19_P00317793	SNHG17	-2.29747
A_24_P200427	PAICS	-2.29585
A_23_P163955	PEMT	-2.29562
A_23_P106822	NOB1	-2.29498
A_24_P255654		-2.29463
A_21_P0013516		-2.2944
A_23_P98431	HMBS	-2.29367
A_23_P56256	POLR2I	-2.29276
A_33_P3312365	LONP1	-2.29273
A_23_P350551	C12orf57	-2.2924
A_21_P0000243	SNORD43	-2.29006
A_23_P159227	ADAM15	-2.28995
A_33_P3236157	UNG	-2.28897
A_33_P3261620	GHSR	-2.28818
A_23_P70398	VEGFA	-2.28719
A_23_P501770	ATRIP	-2.28652
A_32_P204019	RPL29	-2.28649
A_33_P3298139	CRLF2	-2.28618
A_23_P94998	LETM1	-2.28593
A_33_P3396553		-2.2846
A_33_P3322859	HES6	-2.28308
A_33_P3239744	LOC150051	-2.28267
A_24_P194962		-2.28216
A_24_P253215	EMG1	-2.28188
A_24_P250335	SNRPA	-2.28141
A_33_P3389638	NOP14	-2.28102
A_23_P28057	THOP1	-2.27999
A_21_P0010964	RPS2	-2.27943
A_23_P339098	SLC35F2	-2.2789
A_33_P3394978	LOC100128239	-2.27883
A_23_P117599	AHSA1	-2.27845
A_33_P3280597		-2.27772
A_21_P0000237	SNORA10	-2.27745
A_33_P3330872	MSL3	-2.27725
A_23_P18887	MCCC2	-2.27707
A_24_P41149		-2.27684
A_23_P422193	SUV39H1	-2.27638
A_23_P164228	ATP5G1	-2.27607
A_33_P3209491	TNS1	-2.27529
A_21_P0010492		-2.27503
A_21_P0008784	FAM174B	-2.27494
A_23_P76882	CCNB1IP1	-2.27488
A_23_P136909	HMGN5	-2.27466
A_19_P00322944	SNHG5	-2.27432
A_21_P0000315	SNORA18	-2.27421
A_21_P0009739	lnc-S1PR2-1	-2.2735
A_23_P128930	PSMC6	-2.27305
A_23_P16573	DDX49	-2.27283
A_33_P3412945	SRSF2	-2.27258
A_33_P3254727		-2.27144
A_24_P332651		-2.2709
A_23_P104651	CDCA5	-2.26994
A_23_P80362	NHP2L1	-2.26925
A_33_P3407937	PLCXD1	-2.26852
A_23_P36464	ASUN	-2.26844
A_24_P462899	CENPW	-2.26801
A_24_P625382	YBX3	-2.2673
A_24_P407930	SEH1L	-2.26686
A_23_P160934	ANP32E	-2.26565
A_33_P3212839		-2.26562
A_23_P68899	TXN2	-2.2636
A_33_P3329974	CGN	-2.26231
A_33_P3378880	HIST1H4C	-2.26067
A_32_P148672	SNRPD1	-2.26066
A_23_P90484	SARS2	-2.25911
A_23_P203900	SCARB1	-2.25795
A_19_P00801042	ZNF90	-2.25755
A_23_P205789	GABPB1	-2.25671
A_23_P216396	EXOSC2	-2.25665
A_23_P10685	HSPBP1	-2.25617
A_33_P3305399	SETDB1	-2.25527
A_23_P118246	GINS2	-2.2552
A_23_P76851	PRMT5	-2.25432
A_24_P399083	TXNL4B	-2.25399
A_24_P262355	PHB	-2.25277
A_32_P103633	MCM2	-2.25245
A_21_P0014909		-2.25102
A_33_P3313258	ATAD3B	-2.25086
A_24_P340976		-2.24872
A_23_P432360	PMM2	-2.24861
A_33_P3311618	RABGGTB	-2.24807
A_33_P3284019	FOXP4	-2.248
A_21_P0000259	SNORD25	-2.24708
A_21_P0000197	HIST1H2AG	-2.24636
A_33_P3268174	KBTBD6	-2.24627
A_21_P0013606	HMCN2	-2.24612
A_24_P84428	CACYBP	-2.24606
A_23_P382188	STAP2	-2.2459
A_23_P255968	TAAR5	-2.24462
A_23_P52207	BAMBI	-2.24376
A_23_P211079	OLIG2	-2.24294
A_33_P3292919	TCOF1	-2.24157
A_19_P00317178	SNHG5	-2.24124
A_24_P153324		-2.24108
A_23_P28625	WDR12	-2.24104
A_33_P3334948		-2.24099
A_33_P3807268	DNAJA1P5	-2.23942
A_24_P206047	SLC25A4	-2.23934
A_21_P0014306	CAPN15	-2.23889
A_32_P10100		-2.23859
A_23_P91590	RANBP1	-2.23832
A_33_P3279730		-2.23816
A_24_P77364	BOLA3	-2.23796
A_21_P0005036	lnc-FAM46A-2	-2.23633
A_24_P203502		-2.2361
A_33_P3372466	TECR	-2.23591
A_23_P128991	SLIRP	-2.23583
A_33_P3285260		-2.23509
A_21_P0014063	lnc-C1orf106-1	-2.23402
A_23_P425750	ARMC6	-2.23399
A_23_P19210	RPF2	-2.23352
A_23_P70168	TARS	-2.23339
A_24_P77676	HSPA9	-2.23337
A_23_P34527	FLAD1	-2.23336
A_24_P122524	WDR3	-2.23312
A_21_P0012258	MAD1L1	-2.23209
A_23_P317756	ACSM3	-2.23194
A_33_P3294133	EIF4B	-2.23192
A_33_P3409934	SEH1L	-2.23057
A_33_P3380071	LOC100130673	-2.23055
A_23_P118607	PTGES3L-AARSD1	-2.23052
A_23_P1775	DPAGT1	-2.23004
A_21_P0011252		-2.22995
A_33_P3377691	C4orf46	-2.22847
A_33_P3414228		-2.22789
A_33_P3276519	MLST8	-2.2276
A_23_P117494	MTHFD1	-2.22748
A_33_P3234487	BOLA2B	-2.22645
A_24_P375683		-2.22518
A_33_P3343605		-2.22512
A_21_P0013815	XLOC_l2_015738	-2.22429
A_21_P0000380	SNORD69	-2.22312
A_23_P34915	ATF3	-2.22249
A_24_P322474	PDE4A	-2.22067
A_23_P48307	PABPC3	-2.21995
A_24_P570583	ZNF542P	-2.21991
A_23_P75811	SLC3A2	-2.21955
A_33_P3267502	ANKRD16	-2.21949
A_33_P3394031	UBXN11	-2.21805
A_23_P41942	POLR3G	-2.21759
A_23_P408768	DOT1L	-2.21717
A_24_P278747	CCND2	-2.21682
A_23_P1199	NUDT5	-2.21606
A_24_P30206	BCCIP	-2.21483
A_23_P140256	PNP	-2.21453
A_24_P823684	HSP90AB1	-2.21185
A_23_P388146		-2.21152
A_33_P3253707	LRR1	-2.21109
A_24_P236091	ENO2	-2.21006
A_33_P3384502	LINC01310	-2.20941
A_23_P92202	GMPPB	-2.20898
A_21_P0000132	C16orf93	-2.20838
A_33_P3404651	TTC7A	-2.20817
A_33_P3338011	ZNF480	-2.20804
A_21_P0005644	lnc-DLGAP2-2	-2.20779
A_33_P3272828	RAD1	-2.2075
A_23_P92520	ANP32C	-2.20739
A_23_P65830	HDDC3	-2.20737
A_24_P256037		-2.20719
A_33_P3385477	ATAD3B	-2.2071
A_33_P3214298	IMPDH2	-2.20696
A_33_P3258223	MCM7	-2.20663
A_24_P178654		-2.20578
A_23_P28068	GTPBP3	-2.20565
A_33_P3252196	EZH2	-2.20561
A_33_P3241190	XRCC2	-2.20489
A_21_P0000317	SNORA22	-2.2041
A_19_P00812587	RPL5	-2.20309
A_23_P385911	CEP44	-2.2028
A_33_P3433156	TRMU	-2.20178
A_33_P3407299	ANP32E	-2.20155
A_23_P5163	ATP13A1	-2.20075
A_32_P199301	TFDP1	-2.20069
A_33_P3253460	LOC100130654	-2.19896
A_33_P3286334	SH3BP1	-2.19876
A_33_P3297921	MRPL37	-2.19823
A_21_P0000482	SNORD80	-2.19803
A_23_P168629	RBM28	-2.19796
A_33_P3288023	NCKIPSD	-2.19777
A_21_P0006334	lnc-QSOX2-1	-2.19746
A_23_P128351	CRACR2A	-2.19726
A_23_P45475	GLA	-2.19698
A_23_P137391	ENO1	-2.19626
A_33_P3339103	POLR1C	-2.19597
A_23_P353035	IGFBP7	-2.19529
A_33_P3233700	HPN-AS1	-2.19414
A_23_P301995	LIN9	-2.19293
A_24_P61753	CLUH	-2.19072
A_23_P59153	LSM2	-2.19053
A_23_P302094	IMP4	-2.19045
A_24_P205364	SHMT1	-2.18918
A_33_P3384932	NUDT8	-2.186
A_33_P3243343		-2.18551
A_23_P41424	SLC39A8	-2.18449
A_33_P3264072	LOC100128593	-2.18436
A_23_P74115	RAD54L	-2.18406
A_24_P21410	NOL6	-2.18369
A_21_P0013234	XLOC_l2_013460	-2.18323
A_23_P12874	GTPBP4	-2.18208
A_21_P0000081	ZFAND1	-2.1819
A_21_P0010660	XLOC_l2_001192	-2.1816
A_23_P41267	LOC401127	-2.18147
A_24_P162373	ZNRF3	-2.18145
A_23_P111054	HIST1H2BB	-2.18134
A_21_P0000294	SNORA71B	-2.17984
A_21_P0006008	lnc-POLR1E-2	-2.1778
A_24_P61772	TBC1D27	-2.17693
A_21_P0005062	lnc-TXLNB-2	-2.1766
A_23_P78557	FBXL12	-2.17565
A_23_P153086	RBFA	-2.17565
A_33_P3386547	SGPP2	-2.1756
A_23_P160154	GALE	-2.17556
A_33_P3400192	MAPK9	-2.17539
A_23_P162874	HSP90AA1	-2.17518
A_33_P3275968	SEL1L	-2.17227
A_24_P941336	TSR1	-2.17218
A_33_P3366039	RPL29	-2.17209
A_19_P00316238	STMN1	-2.17203
A_33_P3418000	RELL1	-2.17168
A_24_P327815	STIP1	-2.1711
A_23_P61268	HGH1	-2.17108
A_23_P25684	RDH11	-2.17083
A_23_P19084	HNRNPAB	-2.16891
A_23_P133995	PPIL1	-2.16821
A_33_P3818787	LOC344967	-2.16813
A_23_P12140	RPL5	-2.16762
A_21_P0013769	ETF1	-2.16648
A_33_P3380346	WHSC1	-2.16615
A_23_P151337	DLEU1	-2.16598
A_24_P251381	NHEJ1	-2.1655
A_23_P429491	DDIAS	-2.16513
A_23_P252855	BRIX1	-2.16488
A_23_P138461	C10orf2	-2.16461
A_23_P140434	MYO5C	-2.16456
A_23_P7941	MRPL2	-2.1643
A_19_P00319019	SNHG5	-2.16296
A_23_P115492	VASH2	-2.16204
A_21_P0000497	SNORD1B	-2.16197
A_24_P178423	HNRNPC	-2.16172
A_33_P3567512		-2.16153
A_33_P3280400	MGC72080	-2.16117
A_33_P3382271		-2.15949
A_32_P28939	ALKBH2	-2.15926
A_33_P3343545	NFKBIB	-2.15785
A_23_P383278	PYCRL	-2.1576
A_23_P41025	GNL3	-2.15741
A_32_P114896	PTGES3	-2.15707
A_24_P780052	RPSAP58	-2.15697
A_24_P186986		-2.15673
A_33_P3290729	POU3F2	-2.15622
A_23_P27810	ZNF607	-2.15602
A_33_P3366073	EBPL	-2.15532
A_24_P1773	LONP2	-2.15442
A_23_P212284	POC1A	-2.15302
A_21_P0000013	TIMM8A	-2.1524
A_24_P358328	TPI1P2	-2.1521
A_23_P135326	POLE3	-2.15204
A_24_P371425	ATRIP	-2.15098
A_24_P306594	C1orf167	-2.15092
A_23_P117980	KATNB1	-2.15089
A_19_P00811288	UQCRBP1	-2.15083
A_23_P257609	RPL29	-2.14949
A_23_P54605	RSL1D1	-2.14896
A_33_P3390477	MRPL4	-2.14865
A_33_P3422294		-2.14847
A_24_P338145	STOML2	-2.14807
A_33_P3262890		-2.14795
A_24_P272548		-2.14792
A_33_P3422931	MRPS34	-2.14776
A_21_P0009754	lnc-UQCRFS1-9	-2.14775
A_24_P382001	POLR3K	-2.14754
A_32_P831181	BRI3BP	-2.14746
A_23_P142154	GRWD1	-2.14678
A_33_P3333030	SUFU	-2.14643
A_24_P101402	NOP56	-2.14588
A_23_P80773	SRPRB	-2.14549
A_24_P67585	VGLL3	-2.1446
A_23_P59877	FABP5	-2.14406
A_33_P3360216	HIST1H2AI	-2.14317
A_32_P95739	TPI1	-2.14304
A_23_P5551	NCL	-2.14282
A_21_P0014785	VIM-AS1	-2.14123
A_24_P343095	DHFR	-2.1412
A_23_P25224	YBX3	-2.14049
A_21_P0014422	LOC646513	-2.14048
A_33_P3268334	PGAM1	-2.14022
A_23_P88731	RAD51	-2.1398
A_24_P198844	MPDU1	-2.13822
A_19_P00811348	lnc-SNURF-1	-2.13817
A_32_P6015	MNX1	-2.13761
A_33_P3396527	POLR3G	-2.13751
A_24_P16214	LINC00665	-2.13715
A_33_P3390024	EXOC7	-2.13596
A_23_P95302	RFC5	-2.13502
A_24_P226008	MGLL	-2.13474
A_23_P4919	KDELR1	-2.13349
A_23_P217637	TIMM8A	-2.13275
A_23_P122197	CCNB1	-2.13259
A_24_P107291	PPP2R1B	-2.13215
A_23_P340722	XPOT	-2.13187
A_33_P3901921	PARPBP	-2.13158
A_23_P70991	AIMP2	-2.13113
A_33_P3305472		-2.13107
A_23_P345678	FANCD2	-2.13068
A_33_P3340040	GINS4	-2.13054
A_33_P3320619	HDAC6	-2.13044
A_23_P13914	DHX37	-2.12999
A_33_P3364520	KRTAP6-1	-2.12973
A_24_P332482		-2.12888
A_23_P154675	SNRPB	-2.12874
A_32_P96719	SHCBP1	-2.1283
A_33_P3264379	ZNF788	-2.12777
A_24_P335358	PUS1	-2.12772
A_24_P298420	PRMT5	-2.12753
A_23_P209477	PPM1G	-2.12733
A_24_P7085	RPL29P2	-2.12721
A_24_P37441	PDK1	-2.12583
A_21_P0009917	LOC101927842	-2.12492
A_33_P3284951	MCM5	-2.1249
A_33_P3299319	RPL28	-2.12427
A_24_P31235	EIF5A	-2.12397
A_33_P3230269	GRHL1	-2.12292
A_23_P81859	HIST1H2AH	-2.12277
A_23_P80032	E2F1	-2.12258
A_21_P0011533		-2.12169
A_33_P3294297	RNF126	-2.12108
A_23_P47579	NLRP14	-2.12028
A_33_P3403356		-2.12021
A_23_P68717	PSMG1	-2.11949
A_23_P102508	SLC5A6	-2.11899
A_33_P3278220	RABEPK	-2.11729
A_33_P3419910		-2.11704
A_23_P20823	WDR34	-2.11581
A_23_P216556	EPB41L4B	-2.11564
A_33_P3305023	WWOX	-2.11542
A_23_P402000	ZNF527	-2.11499
A_33_P3221708	XLOC_l2_012371	-2.11482
A_21_P0004782		-2.11478
A_23_P60286	EIF4B	-2.11458
A_24_P345498	XRCC5	-2.11413
A_33_P3286041	POLR3E	-2.11366
A_33_P3304754	TPP2	-2.1136
A_33_P3416568		-2.11317
A_23_P66732	GSG2	-2.1126
A_24_P22981	ZNF253	-2.11259
A_32_P25273	HSPD1	-2.11249
A_23_P41716	GNB2L1	-2.11223
A_23_P44836	NT5DC2	-2.11185
A_33_P3348509		-2.11061
A_21_P0011914	XLOC_l2_008009	-2.11061
A_24_P136161	HNRNPCL1	-2.11005
A_23_P215658	TBRG4	-2.10983
A_33_P3217332	ZNF93	-2.10926
A_21_P0010366	lnc-GRAMD4-2	-2.10861
A_33_P3420992		-2.10826
A_33_P3399581	TRDMT1	-2.10825
A_19_P00800006		-2.10795
A_33_P3389942	NHP2	-2.1078
A_23_P93282	HIST1H3J	-2.10753
A_24_P322354	SKA1	-2.10753
A_23_P92441	MAD2L1	-2.10705
A_33_P3250857	AIDA	-2.10632
A_24_P371962	AMD1	-2.10613
A_33_P3324655	TTI2	-2.10607
A_24_P399888	CENPM	-2.10501
A_23_P71904	NTMT1	-2.10429
A_23_P89799	ACAA2	-2.10428
A_23_P152984	ALYREF	-2.10398
A_33_P3224212	R3HDM1	-2.10397
A_21_P0011842	EEF1E1	-2.10369
A_33_P3218450	CDC6	-2.10313
A_23_P154447	NOP58	-2.1025
A_23_P122563	PFDN6	-2.10221
A_33_P3222018	CBX3	-2.1013
A_33_P3333187		-2.10123
A_23_P90612	MCM6	-2.10057
A_23_P204947	GJB2	-2.10038
A_23_P152136	GINS3	-2.10024
A_21_P0013986		-2.09978
A_32_P202703	LOC389831	-2.09954
A_33_P3417141	CCDC124	-2.09858
A_33_P3382513	RPUSD1	-2.09841
A_21_P0011489	XLOC_l2_005553	-2.09829
A_23_P79161	PRELID1	-2.09787
A_33_P3286616	IRAK1	-2.09778
A_33_P3395971	CTU1	-2.09754
A_24_P226116	NAA15	-2.09725
A_21_P0004255	PART1	-2.09723
A_21_P0011344	RHPN2	-2.09684
A_24_P44341	UGGT2	-2.09616
A_24_P376422		-2.09549
A_23_P84448	TUBA4A	-2.09522
A_19_P00320478		-2.09515
A_33_P3233981	NASP	-2.09432
A_21_P0000358	SNORA71C	-2.09419
A_32_P182941	RPS3	-2.09381
A_23_P5339	TMEM177	-2.09355
A_33_P3249982	lnc-ABCC11-1	-2.09332
A_21_P0000273	SNORA41	-2.09318
A_23_P11774	UTP11L	-2.09293
A_33_P3406702		-2.09227
A_23_P54622	KIF22	-2.09221
A_33_P3368636		-2.09172
A_23_P436281	HIST2H4B	-2.09151
A_21_P0000534	TPI1	-2.09104
A_32_P74955	ARID2	-2.09074
A_33_P3394828	NOC4L	-2.09074
A_23_P130040	PHB	-2.0906
A_33_P3226675		-2.09053
A_24_P92367	YDJC	-2.0904
A_23_P88119	HSPH1	-2.09031
A_23_P67864	ADCY3	-2.08983
A_23_P80336	TOMM22	-2.08975
A_23_P318039	RQCD1	-2.08913
A_21_P0000799	RNASEH1-AS1	-2.08908
A_23_P156739	UQCC2	-2.08855
A_33_P3272140	NUP35	-2.08746
A_23_P132277	MCM5	-2.08629
A_21_P0011678	CS	-2.08616
A_33_P3406505	ELL	-2.08604
A_23_P28953	DNMT3B	-2.08592
A_23_P404091	GRPEL2	-2.08543
A_32_P108655	AK4	-2.08539
A_32_P12639	PSMD12	-2.08484
A_23_P135474	MRPL37	-2.08482
A_33_P3324909	JUND	-2.08478
A_33_P3293247	GPSM1	-2.08464
A_32_P35512	SSB	-2.08418
A_23_P129075	WDR76	-2.08403
A_24_P134235	KHSRP	-2.08314
A_33_P3372237	DCAF13	-2.08253
A_23_P65768	RSL24D1	-2.08251
A_32_P92399	COG8	-2.08178
A_23_P115223	HAX1	-2.08147
A_21_P0011600		-2.08002
A_23_P148546	NAA10	-2.08001
A_33_P3259022	SLC6A2	-2.07972
A_24_P917866	SET	-2.07872
A_33_P3287502	MSH2	-2.07794
A_33_P3376958	BMS1P20	-2.07769
A_19_P00316419	SNHG5	-2.07763
A_23_P345707	TICRR	-2.07761
A_21_P0000602	ATP5I	-2.0776
A_21_P0011079	FAM86B2	-2.07713
A_21_P0010899		-2.07655
A_33_P3329784	ANKLE2	-2.07536
A_33_P3411885	LOC100128851	-2.07465
A_23_P114808	MECR	-2.07457
A_24_P350008		-2.07436
A_33_P3849600	HSP90AA2P	-2.07382
A_33_P3414242	MOG	-2.07349
A_24_P99795	ISOC2	-2.07311
A_23_P20980	CYC1	-2.07298
A_23_P46690	TMEM81	-2.07197
A_23_P305759	ABHD3	-2.0718
A_24_P282237	PRIM2	-2.07102
A_33_P3361182	PDCD11	-2.07098
A_19_P00806882		-2.07085
A_33_P3296975		-2.07078
A_23_P76034	PVRL1	-2.07077
A_24_P102053	OCLN	-2.0701
A_23_P257365	GFI1	-2.06996
A_24_P124662	MAPKAPK5	-2.06887
A_24_P99071	IPO5	-2.06866
A_23_P111228	COQ3	-2.06826
A_24_P238333	NSA2	-2.06799
A_33_P3422404	ACSS1	-2.06773
A_33_P3217819	CCNE2	-2.06685
A_23_P4754	CLPP	-2.06593
A_33_P3369565	APTX	-2.06551
A_23_P133227	HARS	-2.06529
A_23_P20615	ANP32B	-2.06515
A_33_P3324890		-2.065
A_19_P00317473	SNHG5	-2.06488
A_33_P3323847	RECQL4	-2.06481
A_33_P3252491		-2.06414
A_23_P119464	RHPN2	-2.06386
A_21_P0012174		-2.06364
A_33_P3272539	PLEKHG5	-2.06344
A_33_P3389540		-2.0634
A_23_P252335	MIS18A	-2.0632
A_21_P0011271	RPL22	-2.06248
A_33_P3214446	RFC3	-2.06195
A_33_P3402570	CCDC59	-2.06168
A_23_P119698	CD320	-2.06144
A_23_P41380	ABCE1	-2.06093
A_19_P00321658	LINC00887	-2.06071
A_33_P3364205	SBDSP1	-2.06065
A_33_P3337491	TEN1	-2.06041
A_24_P217848	HIST1H2AK	-2.05967
A_24_P358205		-2.05966
A_23_P348298	SAC3D1	-2.05923
A_32_P163169	VDAC1	-2.05918
A_33_P3216008	SKA3	-2.05904
A_21_P0014387	RFX2	-2.05866
A_23_P217564	ACSL4	-2.05815
A_19_P00321546	SNHG5	-2.05799
A_24_P376441	TAF5L	-2.05687
A_24_P344295	RNF167	-2.0568
A_33_P3273258	ZNF701	-2.05671
A_23_P18196	RFC4	-2.05664
A_33_P3387045	CYB5D1	-2.05633
A_23_P82324	CARD11	-2.05622
A_33_P3245927	OGFOD2	-2.05596
A_23_P114826	MRPS15	-2.05569
A_24_P243396	TCOF1	-2.05563
A_24_P224776	LSM4	-2.05538
A_23_P71644	FANCG	-2.05527
A_33_P3260430	SPRR2A	-2.05498
A_23_P19712	GMNN	-2.05479
A_19_P00805076	LOC102724030	-2.05447
A_21_P0000485	SNORD77	-2.05445
A_23_P115482	UBE2T	-2.05363
A_23_P251259	GTF2H4	-2.05336
A_32_P215113	CCDC58	-2.05289
A_21_P0011047		-2.05288
A_24_P328231	CPSF3L	-2.05266
A_24_P218979	CDCA3	-2.05227
A_21_P0001900	GACAT1	-2.05174
A_24_P608302	lnc-KIAA1755-5	-2.05137
A_33_P3277614	OLA1	-2.05133
A_24_P118247	CTU2	-2.05089
A_33_P3215288	MIR646HG	-2.04999
A_33_P3384694		-2.04983
A_23_P156842	EEF1E1	-2.04855
A_23_P359540	HIST1H4F	-2.04833
A_33_P3285868	CYGB	-2.04717
A_23_P130444	ZNF701	-2.04683
A_24_P19828	TOE1	-2.04668
A_23_P395374	HIST1H4D	-2.04667
A_23_P52311	TAF5	-2.04665
A_33_P3622472	NAA10	-2.04656
A_33_P3695548	POLE	-2.04554
A_33_P3259821	DOCK9	-2.04513
A_23_P91850	IL20RB	-2.04487
A_32_P72940	RPL35	-2.04467
A_21_P0010455	lnc-C22orf26-5	-2.04422
A_24_P392690		-2.04383
A_33_P3334102	ARHGAP27	-2.04351
A_23_P434944	ILF3	-2.04293
A_24_P336705	RABGGTB	-2.04207
A_24_P302802	PCCB	-2.04198
A_24_P233915	MED8	-2.04158
A_23_P32707	ESPL1	-2.04148
A_24_P408801	ZNF587B	-2.04133
A_33_P3806676		-2.04108
A_24_P393470	MEF2BNB	-2.04094
A_24_P73669	GSPT1	-2.0407
A_24_P115007	ALDH5A1	-2.0397
A_24_P90900	CTRL	-2.03879
A_33_P3236858	TGFB1I1	-2.03831
A_21_P0009068	lnc-CDYL2-5	-2.03798
A_24_P38951	RELT	-2.03757
A_32_P57702	LOC641746	-2.03642
A_23_P56673	INO80B	-2.03639
A_24_P383598		-2.03588
A_23_P378526	RTEL1	-2.03529
A_23_P169112	CPSF1	-2.03525
A_32_P75299	TOMM5	-2.03515
A_23_P218608	EIF5B	-2.03506
A_33_P3391167		-2.034
A_33_P3401322	ISG20L2	-2.03375
A_23_P78685	FARSA	-2.03369
A_24_P17302	UBE2J2	-2.03346
A_24_P404245	PCYT2	-2.03327
A_23_P393749	CATSPER3	-2.03255
A_19_P00317743	SNHG5	-2.03244
A_23_P131646	RPIA	-2.03229
A_24_P225468	ANP32E	-2.03221
A_23_P154488	PNPT1	-2.03203
A_21_P0013239		-2.03196
A_23_P69586	FAT1	-2.03138
A_33_P3340025	GINS1	-2.03102
A_33_P3248272	UBXN8	-2.03074
A_23_P42116	PPT2	-2.03057
A_23_P5757	TPRKB	-2.02981
A_24_P273203		-2.02958
A_32_P219116	CENPJ	-2.02923
A_33_P3399943	RPS6KA2	-2.029
A_33_P3299865	HIST1H4K	-2.02892
A_21_P0000367	SNORA32	-2.02886
A_21_P0000508	SNAR-D	-2.02847
A_33_P3374170		-2.02815
A_24_P25346	CIRH1A	-2.02815
A_24_P337000	TTC7A	-2.02798
A_33_P3327270	TMED7-TICAM2	-2.02794
A_24_P135921		-2.02745
A_23_P215875	DCAF13	-2.02741
A_24_P64233	ALDH1B1	-2.02706
A_23_P116091	DPP3	-2.02702
A_23_P7074	NOA1	-2.02622
A_33_P3273719	ELOVL5	-2.0259
A_23_P139820	SLC11A2	-2.0259
A_23_P32938	DDX10	-2.02572
A_33_P3415221		-2.02553
A_23_P51884	PUSL1	-2.0246
A_33_P3244347	PC	-2.02425
A_21_P0011681		-2.02412
A_23_P410587	JADE1	-2.02412
A_24_P418189		-2.02335
A_19_P00324582		-2.02269
A_21_P0010399	lnc-RGL4-3	-2.02249
A_23_P103104	MFNG	-2.02226
A_24_P263543		-2.02194
A_23_P92012	TSEN2	-2.02176
A_33_P3240353	SLC39A4	-2.02151
A_23_P78664	DDX39A	-2.02136
A_21_P0011068	LOC100506691	-2.02037
A_33_P3569068	MAD1L1	-2.02032
A_23_P143748	TTLL12	-2.01989
A_23_P81912	TUBB	-2.01972
A_33_P3378360	PRELID1	-2.01957
A_23_P70409	POLR1C	-2.0194
A_21_P0013088	SMS	-2.01851
A_23_P66719	DHRS13	-2.01788
A_23_P350059	PFN1P2	-2.01775
A_33_P3242952	FAM72A	-2.01775
A_32_P206698	CKS1B	-2.01719
A_23_P80940	PPAT	-2.01681
A_19_P00325810	KHDC1	-2.0166
A_24_P91140	RPL23A	-2.01655
A_23_P17393	CSE1L	-2.01637
A_33_P3318564	lnc-LIN28B-1	-2.0162
A_24_P418536		-2.01618
A_23_P89884	TRIM28	-2.01612
A_23_P117683	HYPK	-2.0161
A_23_P315206	CCBL1	-2.01598
A_19_P00316701	SNHG5	-2.01586
A_23_P366216	HIST1H2BH	-2.01567
A_24_P785293	SNHG1	-2.01462
A_24_P32766		-2.0146
A_23_P66608	KAT2A	-2.01398
A_33_P3348752	HSPH1	-2.01391
A_23_P88134	CINP	-2.01389
A_19_P00318213	HCG18	-2.0136
A_32_P182156	ZNF511	-2.01347
A_23_P121222	RAD18	-2.01283
A_33_P3229335	HIST3H2BB	-2.01279
A_23_P131899	SDCBP2	-2.01265
A_19_P00801821		-2.01238
A_23_P379475	DHCR24	-2.01137
A_23_P163173	LTB4R2	-2.01119
A_33_P3273255	ZNF761	-2.01086
A_23_P371765	SPATC1L	-2.01062
A_19_P00805273	PSMD14	-2.01008
A_33_P3318343	CTAG2	-2.01002
A_33_P3343007		-2.00978
A_33_P3277096		-2.00958
A_23_P131227	TTC27	-2.00935
A_33_P3364959		-2.00883
A_23_P129486	MSRB1	-2.00862
A_33_P3306113	JMJD4	-2.00813
A_24_P361816		-2.00808
A_24_P303097	SNX25	-2.00767
A_24_P850428		-2.00694
A_23_P160631	CCT3	-2.00597
A_24_P53519	CHAF1A	-2.00589
A_33_P3385488	RPS18	-2.00512
A_23_P60101	ZNF696	-2.00451
A_24_P32215		-2.00405
A_33_P3240518	AURKAIP1	-2.00386
A_23_P88630	BLM	-2.00343
A_21_P0000203	ODF2	-2.00304
A_24_P97770	ERGIC1	-2.00303
A_23_P111961	MAK16	-2.00291
A_33_P3221793		-2.00275
A_23_P11729	ZBTB7B	-2.00255
A_23_P203773	CCDC34	-2.00251
A_24_P8220	HS6ST1	-2.00235
A_24_P289188		-2.00234
A_23_P116797	C12orf10	-2.00224
A_23_P171077	EBP	-2.00222
A_23_P59528	ACN9	-2.00214
A_19_P00320056	HCG18	-2.00187
A_21_P0000958		-2.00168
A_23_P59192	SNRPC	-2.00166
A_24_P135501		-2.0015
A_33_P3395422		-2.00144
A_23_P399501	PKM	-2.0014
A_23_P9392	C9orf114	-2.00133
A_24_P76078		-2.00103
A_32_P158355	ALG1L	-2.00045
A_23_P34733	FH	-2.00027
A_23_P341275	POP1	-2.0002
